# Supplementary material for: Carbapenem-resistant Acinetobacter baumannii at a hospital in Botswana: detecting a protracted outbreak using whole genome sequencing
Source: Microbiol Spectr. 2025 Nov 17;14(1):e01768-25. doi: 10.1128/spectrum.01768-25 (PMC12772292; doi:10.1128/spectrum.01768-25)
Supplement: File S1 — Sequence run identifiers, sequence types, and resistance gene hits. [file spectrum.01768-25-s0001.xlsx]

## Sheet: Legend
Supplemental File 1: Sequence run identifiers, sequence types, and resistance gene hits from whole genome-sequenced Acinetobacter baumannii isolates from clinical and environmental samples.

## Sheet: MergedGenomeSampleInfo
Simple Strain Name	Run	Assay.Type	AvgSpotLen	Bases	BioProject	BioSample	BioSampleModel	Bytes	Center.Name	collected_by	Collection_Date	Consent	DATASTORE.filetype	DATASTORE.provider	DATASTORE.region	Experiment	geo_loc_name_country	geo_loc_name_country_continent	geo_loc_name	Host_disease	Host	Instrument	isolate	isolation_source	lat_lon	Library.Name	LibraryLayout	LibrarySelection	LibrarySource	MBases	Organism	Platform	ReleaseDate	create_date	version	Sample.Name	SRA.Study	Species_Identification	refseq_closest_match	Genera_present	ContaminationPresent	kraken2_match_.1	kraken2_match_.2	kraken2_match_.3	kraken2_match_.4	Total.reads	Total.bases	Clean.reads	Clean.bases
Ar-NICU-ENV-Apr-21	SRR28167550	WGS	298	586375792	PRJNA1082310	SAMN40205331	Pathogen.cl	256360888	CHILDREN'S HOSPITAL OF PHILADELPHIA	Unspecified	2021-04-07	public	sra,run.zq,fastq	s3,ncbi,gs	ncbi.public,s3.us-east-1,gs.us-east1	SRX23797752	Botswana	Africa	Botswana: Gaborone	Acinetobacter baumannii	Homo sapiens	NextSeq 2000	Botswana-16-MOM-post	Hand swab	24.65 S 25.90 E	Botswana-16-MOM-post	PAIRED	RANDOM	GENOMIC	586	Acinetobacter baumannii	ILLUMINA	2024-02-29T00:00:00Z	2024-02-29T13:48:00Z	1	Botswana-16-MOM-post	SRP492618	Acinetobacter radioresistens (100%)	Acinetobacter schindleri	ND	False (0%)	Acinetobacter radioresistens (93.85%)	Acinetobacter radioresistens DSM 6976 = NBRC 102413 = CIP 103788 (4.36%)	unclassified (1.72%)	Acinetobacter baumannii (0.74%)	3935408	586375792	3709754	514405353
Ap-NICU-ENV-Apr-21-1	SRR28167552	WGS	298	683901358	PRJNA1082310	SAMN40205329	Pathogen.cl	295366692	CHILDREN'S HOSPITAL OF PHILADELPHIA	Unspecified	2021-04-07	public	sra,fastq,run.zq	gs,ncbi,s3	s3.us-east-1,gs.us-east1,ncbi.public	SRX23797750	Botswana	Africa	Botswana: Gaborone	Acinetobacter baumannii	Homo sapiens	NextSeq 2000	Botswana-12-MOM-post	Hand swab	24.65 S 25.90 E	Botswana-12-MOM-post	PAIRED	RANDOM	GENOMIC	683	Acinetobacter baumannii	ILLUMINA	2024-02-29T00:00:00Z	2024-02-29T13:47:00Z	1	Botswana-12-MOM-post	SRP492618	Acinetobacter pittii (100%)	Acinetobacter pittii PHEA-2	Acinetobacter	False (0%)	Acinetobacter pittii (45.34%)	Acinetobacter baumannii (12.09%)	Acinetobacter calcoaceticus (7.30%)	unclassified (1.11%)	4589942	683901358	4375030	607274278
Ap-NICU-ENV-Apr-21-2	SRR28167553	WGS	298	616677326	PRJNA1082310	SAMN40205328	Pathogen.cl	273324248	CHILDREN'S HOSPITAL OF PHILADELPHIA	Unspecified	2021-04-07	public	fastq,run.zq,sra	s3,gs,ncbi	gs.us-east1,s3.us-east-1,ncbi.public	SRX23797749	Botswana	Africa	Botswana: Gaborone	Acinetobacter baumannii	Homo sapiens	NextSeq 2000	Botswana-11-MOM-post	Hand swab	24.65 S 25.90 E	Botswana-11-MOM-post	PAIRED	RANDOM	GENOMIC	616	Acinetobacter baumannii	ILLUMINA	2024-02-29T00:00:00Z	2024-02-29T13:48:00Z	1	Botswana-11-MOM-post	SRP492618	Acinetobacter pittii (100%)	Acinetobacter pittii PHEA-2	Acinetobacter	False (0%)	Acinetobacter pittii (46.11%)	Acinetobacter baumannii (12.18%)	Acinetobacter calcoaceticus (7.36%)	unclassified (1.00%)	4138774	616677326	3901528	538832720
ST1-NICU-BSI-Dec-21-1	SRR28167554	WGS	298	825716280	PRJNA1082310	SAMN40205360	Pathogen.cl	364142229	CHILDREN'S HOSPITAL OF PHILADELPHIA	Unspecified	2021-12-05	public	run.zq,fastq,sra	gs,ncbi,s3	gs.us-east1,s3.us-east-1,ncbi.public	SRX23797748	Botswana	Africa	Botswana: Gaborone	Acinetobacter baumannii	Homo sapiens	NextSeq 2000	Botswana-MF9281	blood	24.65 S 25.90 E	Botswana-MF9281	PAIRED	RANDOM	GENOMIC	825	Acinetobacter baumannii	ILLUMINA	2024-02-29T00:00:00Z	2024-02-29T13:48:00Z	1	Botswana-MF9281	SRP492618	Acinetobacter baumannii (100%)	Acinetobacter baumannii	Acinetobacter	False (0%)	Acinetobacter baumannii (56.00%)	Acinetobacter seifertii (0.27%)	Acinetobacter nosocomialis (0.26%)	unclassified (0.01%)	5541720	825716280	5229784	725317327
ST1-NICU-BSI-Dec-21-2	SRR28167555	WGS	298	725282532	PRJNA1082310	SAMN40205359	Pathogen.cl	317600222	CHILDREN'S HOSPITAL OF PHILADELPHIA	Unspecified	2021-12-05	public	sra,fastq,run.zq	ncbi,gs,s3	gs.us-east1,ncbi.public,s3.us-east-1	SRX23797747	Botswana	Africa	Botswana: Gaborone	Acinetobacter baumannii	Homo sapiens	NextSeq 2000	Botswana-MF9277	blood	24.65 S 25.90 E	Botswana-MF9277	PAIRED	RANDOM	GENOMIC	725	Acinetobacter baumannii	ILLUMINA	2024-02-29T00:00:00Z	2024-02-29T13:48:00Z	1	Botswana-MF9277	SRP492618	Acinetobacter baumannii (100%)	Acinetobacter baumannii	Acinetobacter	False (0%)	Acinetobacter baumannii (54.45%)	Acinetobacter seifertii (0.26%)	Acinetobacter nosocomialis (0.25%)	unclassified (0.01%)	4867668	725282532	4619936	639460837
ST1-NICU-BSI-Nov-21-2	SRR28167556	WGS	298	815656396	PRJNA1082310	SAMN40205358	Pathogen.cl	355693820	CHILDREN'S HOSPITAL OF PHILADELPHIA	Unspecified	2021-11-18	public	fastq,sra,run.zq	gs,ncbi,s3	ncbi.public,s3.us-east-1,gs.us-east1	SRX23797746	Botswana	Africa	Botswana: Gaborone	Acinetobacter baumannii	Homo sapiens	NextSeq 2000	Botswana-MF8692	blood	24.65 S 25.90 E	Botswana-MF8692	PAIRED	RANDOM	GENOMIC	815	Acinetobacter baumannii	ILLUMINA	2024-02-29T00:00:00Z	2024-02-29T13:48:00Z	1	Botswana-MF8692	SRP492618	Acinetobacter baumannii (100%)	Acinetobacter baumannii	Acinetobacter	False (0%)	Acinetobacter baumannii (54.57%)	Acinetobacter nosocomialis (0.25%)	Acinetobacter seifertii (0.25%)	unclassified (0.01%)	5474204	815656396	5167740	714609422
ST1-NICU-BSI-Nov-21-1	SRR28167559	WGS	298	775412092	PRJNA1082310	SAMN40205356	Pathogen.cl	334447733	CHILDREN'S HOSPITAL OF PHILADELPHIA	Unspecified	2021-11-11	public	sra,run.zq,fastq	ncbi,gs,s3	ncbi.public,gs.us-east1,s3.us-east-1	SRX23797743	Botswana	Africa	Botswana: Gaborone	Acinetobacter baumannii	Homo sapiens	NextSeq 2000	Botswana-MF8369	blood	24.65 S 25.90 E	Botswana-MF8369	PAIRED	RANDOM	GENOMIC	775	Acinetobacter baumannii	ILLUMINA	2024-02-29T00:00:00Z	2024-02-29T13:49:00Z	1	Botswana-MF8369	SRP492618	Acinetobacter baumannii (100%)	Acinetobacter baumannii	Acinetobacter	False (0%)	Acinetobacter baumannii (53.81%)	Acinetobacter nosocomialis (0.25%)	Acinetobacter seifertii (0.25%)	unclassified (0.01%)	5204108	775412092	4945922	686821094
ST1-NICU-BSI-Oct-21-1	SRR28167560	WGS	298	805243084	PRJNA1082310	SAMN40205355	Pathogen.cl	347184371	CHILDREN'S HOSPITAL OF PHILADELPHIA	Unspecified	2021-10-10	public	fastq,sra,run.zq	gs,s3,ncbi	ncbi.public,gs.us-east1,s3.us-east-1	SRX23797742	Botswana	Africa	Botswana: Gaborone	Acinetobacter baumannii	Homo sapiens	NextSeq 2000	Botswana-MF7332	blood	24.65 S 25.90 E	Botswana-MF7332	PAIRED	RANDOM	GENOMIC	805	Acinetobacter baumannii	ILLUMINA	2024-02-29T00:00:00Z	2024-02-29T13:48:00Z	1	Botswana-MF7332	SRP492618	Acinetobacter baumannii (100%)	Acinetobacter baumannii	Acinetobacter	False (0%)	Acinetobacter baumannii (53.32%)	Acinetobacter nosocomialis (0.24%)	Acinetobacter seifertii (0.24%)	unclassified (0.01%)	5404316	805243084	5134744	711411082
ST1-ICU-BSI-Aug-22	SRR28167561	WGS	298	650888620	PRJNA1082310	SAMN40205354	Pathogen.cl	284381740	CHILDREN'S HOSPITAL OF PHILADELPHIA	Unspecified	2022-08-23	public	run.zq,fastq,sra	ncbi,gs,s3	gs.us-east1,ncbi.public,s3.us-east-1	SRX23797741	Botswana	Africa	Botswana: Gaborone	Acinetobacter baumannii	Homo sapiens	NextSeq 2000	Botswana-MF6777	blood	24.65 S 25.90 E	Botswana-MF6777	PAIRED	RANDOM	GENOMIC	650	Acinetobacter baumannii	ILLUMINA	2024-02-29T00:00:00Z	2024-02-29T13:48:00Z	1	Botswana-MF6777	SRP492618	Acinetobacter baumannii (100%)	Acinetobacter baumannii	Acinetobacter	False (0%)	Acinetobacter baumannii (55.37%)	Acinetobacter seifertii (0.26%)	Acinetobacter nosocomialis (0.25%)	unclassified (0.09%)	4368380	650888620	4119180	568310510
ST1-MMW-BSI-Aug-22	SRR28167562	WGS	298	639310426	PRJNA1082310	SAMN40205353	Pathogen.cl	280631895	CHILDREN'S HOSPITAL OF PHILADELPHIA	Unspecified	2022-08-24	public	fastq,run.zq,sra	s3,gs,ncbi	ncbi.public,s3.us-east-1,gs.us-east1	SRX23797740	Botswana	Africa	Botswana: Gaborone	Acinetobacter baumannii	Homo sapiens	NextSeq 2000	Botswana-MF6686	blood	24.65 S 25.90 E	Botswana-MF6686	PAIRED	RANDOM	GENOMIC	639	Acinetobacter baumannii	ILLUMINA	2024-02-29T00:00:00Z	2024-02-29T13:49:00Z	1	Botswana-MF6686	SRP492618	Acinetobacter baumannii (100%)	Acinetobacter baumannii	Acinetobacter	False (0%)	Acinetobacter baumannii (55.48%)	Acinetobacter seifertii (0.26%)	Acinetobacter nosocomialis (0.26%)	unclassified (0.08%)	4290674	639310426	4062326	562374190
ST1-NICU-BSI-Jul-21	SRR28167564	WGS	298	770521912	PRJNA1082310	SAMN40205351	Pathogen.cl	333871893	CHILDREN'S HOSPITAL OF PHILADELPHIA	Unspecified	2021-07-24	public	run.zq,sra,fastq	ncbi,gs,s3	ncbi.public,s3.us-east-1,gs.us-east1	SRX23797738	Botswana	Africa	Botswana: Gaborone	Acinetobacter baumannii	Homo sapiens	NextSeq 2000	Botswana-MF5217	blood	24.65 S 25.90 E	Botswana-MF5217	PAIRED	RANDOM	GENOMIC	770	Acinetobacter baumannii	ILLUMINA	2024-02-29T00:00:00Z	2024-02-29T13:49:00Z	1	Botswana-MF5217	SRP492618	Acinetobacter baumannii (100%)	Acinetobacter baumannii	Acinetobacter	False (0%)	Acinetobacter baumannii (52.77%)	Acinetobacter nosocomialis (0.24%)	Acinetobacter seifertii (0.24%)	unclassified (0.01%)	5171288	770521912	4883152	673502394
ST1-FMW-BSI-Jun-22	SRR28167565	WGS	298	617723306	PRJNA1082310	SAMN40205350	Pathogen.cl	272292054	CHILDREN'S HOSPITAL OF PHILADELPHIA	Unspecified	2022-06-27	public	run.zq,fastq,sra	gs,s3,ncbi	s3.us-east-1,ncbi.public,gs.us-east1	SRX23797737	Botswana	Africa	Botswana: Gaborone	Acinetobacter baumannii	Homo sapiens	NextSeq 2000	Botswana-MF4981	blood	24.65 S 25.90 E	Botswana-MF4981	PAIRED	RANDOM	GENOMIC	617	Acinetobacter baumannii	ILLUMINA	2024-02-29T00:00:00Z	2024-02-29T13:48:00Z	1	Botswana-MF4981	SRP492618	Acinetobacter baumannii (100%)	Acinetobacter baumannii	Acinetobacter	False (0%)	Acinetobacter baumannii (55.95%)	Acinetobacter nosocomialis (0.26%)	Acinetobacter seifertii (0.26%)	unclassified (0.08%)	4145794	617723306	3921416	542813734
ST1-ICU-BSI-Jun-22	SRR28167566	WGS	298	628423294	PRJNA1082310	SAMN40205349	Pathogen.cl	276943800	CHILDREN'S HOSPITAL OF PHILADELPHIA	Unspecified	2022-06-15	public	sra,run.zq,fastq	gs,ncbi,s3	ncbi.public,s3.us-east-1,gs.us-east1	SRX23797736	Botswana	Africa	Botswana: Gaborone	Acinetobacter baumannii	Homo sapiens	NextSeq 2000	Botswana-MF4626	blood	24.65 S 25.90 E	Botswana-MF4626	PAIRED	RANDOM	GENOMIC	628	Acinetobacter baumannii	ILLUMINA	2024-02-29T00:00:00Z	2024-02-29T13:49:00Z	1	Botswana-MF4626	SRP492618	Acinetobacter baumannii (100%)	Acinetobacter baumannii	Acinetobacter	False (0%)	Acinetobacter baumannii (55.81%)	Acinetobacter nosocomialis (0.26%)	Acinetobacter seifertii (0.26%)	unclassified (0.08%)	4217606	628423294	3984196	551927343
ST1-AE-BSI-Jun-21	SRR28167567	WGS	298	716595832	PRJNA1082310	SAMN40205348	Pathogen.cl	314618920	CHILDREN'S HOSPITAL OF PHILADELPHIA	Unspecified	2021-06-02	public	fastq,run.zq,sra	gs,s3,ncbi	ncbi.public,gs.us-east1,s3.us-east-1	SRX23797735	Botswana	Africa	Botswana: Gaborone	Acinetobacter baumannii	Homo sapiens	NextSeq 2000	Botswana-MF4084	blood	24.65 S 25.90 E	Botswana-MF4084	PAIRED	RANDOM	GENOMIC	716	Acinetobacter baumannii	ILLUMINA	2024-02-29T00:00:00Z	2024-02-29T13:49:00Z	1	Botswana-MF4084	SRP492618	Acinetobacter baumannii (100%)	Acinetobacter baumannii	Acinetobacter	False (0%)	Acinetobacter baumannii (53.37%)	Acinetobacter seifertii (0.24%)	Acinetobacter nosocomialis (0.24%)	unclassified (0.08%)	4809368	716595832	4569598	630952336
ST1-ICU-BSI-Mar-21	SRR28167570	WGS	298	1044910478	PRJNA1082310	SAMN40205346	Pathogen.cl	454323010	CHILDREN'S HOSPITAL OF PHILADELPHIA	Unspecified	2021-05-02	public	run.zq,fastq,sra	gs,s3,ncbi	gs.us-east1,s3.us-east-1,ncbi.public	SRX23797732	Botswana	Africa	Botswana: Gaborone	Acinetobacter baumannii	Homo sapiens	NextSeq 2000	Botswana-MF3161	blood	24.65 S 25.90 E	Botswana-MF3161	PAIRED	RANDOM	GENOMIC	1044	Acinetobacter baumannii	ILLUMINA	2024-02-29T00:00:00Z	2024-02-29T13:50:00Z	1	Botswana-MF3161	SRP492618	Acinetobacter baumannii (100%)	Acinetobacter baumannii	Acinetobacter	False (0%)	Acinetobacter baumannii (53.60%)	Acinetobacter nosocomialis (0.24%)	Acinetobacter seifertii (0.24%)	unclassified (0.09%)	7012822	1044910478	6648358	918857764
ST1-FMW-BSI-Mar-21	SRR28167571	WGS	298	832444524	PRJNA1082310	SAMN40205345	Pathogen.cl	357892582	CHILDREN'S HOSPITAL OF PHILADELPHIA	Unspecified	2021-03-27	public	fastq,run.zq,sra	ncbi,gs,s3	s3.us-east-1,ncbi.public,gs.us-east1	SRX23797731	Botswana	Africa	Botswana: Gaborone	Acinetobacter baumannii	Homo sapiens	NextSeq 2000	Botswana-MF2335	blood	24.65 S 25.90 E	Botswana-MF2335	PAIRED	RANDOM	GENOMIC	832	Acinetobacter baumannii	ILLUMINA	2024-02-29T00:00:00Z	2024-02-29T13:49:00Z	1	Botswana-MF2335	SRP492618	Acinetobacter baumannii (100%)	Acinetobacter baumannii	Acinetobacter	False (0%)	Acinetobacter baumannii (50.61%)	Acinetobacter seifertii (0.23%)	Acinetobacter nosocomialis (0.22%)	unclassified (0.09%)	5586876	832444524	5302154	723659367
ST1-NICU-BSI-Mar-22	SRR28167572	WGS	298	614468848	PRJNA1082310	SAMN40205344	Pathogen.cl	270769864	CHILDREN'S HOSPITAL OF PHILADELPHIA	Unspecified	2022-03-08	public	sra,run.zq,fastq	s3,ncbi,gs	gs.us-east1,ncbi.public,s3.us-east-1	SRX23797730	Botswana	Africa	Botswana: Gaborone	Acinetobacter baumannii	Homo sapiens	NextSeq 2000	Botswana-MF1706	blood	24.65 S 25.90 E	Botswana-MF1706	PAIRED	RANDOM	GENOMIC	614	Acinetobacter baumannii	ILLUMINA	2024-02-29T00:00:00Z	2024-02-29T13:50:00Z	1	Botswana-MF1706	SRP492618	Acinetobacter baumannii (100%)	Acinetobacter baumannii	Acinetobacter	False (0%)	Acinetobacter baumannii (56.06%)	Acinetobacter seifertii (0.26%)	Acinetobacter nosocomialis (0.26%)	unclassified (0.01%)	4123952	614468848	3894436	539042064
ST1-MMW-BSI-Aug-22-1	SRR28167573	WGS	298	531621868	PRJNA1082310	SAMN40205325	Pathogen.cl	233245415	CHILDREN'S HOSPITAL OF PHILADELPHIA	Unspecified	2022-08-24	public	sra,run.zq,fastq	ncbi,s3,gs	s3.us-east-1,ncbi.public,gs.us-east1	SRX23797729	Botswana	Africa	Botswana: Gaborone	Acinetobacter baumannii	Homo sapiens	NextSeq 2000	Botswana-040228	blood	24.65 S 25.90 E	Botswana-040228	PAIRED	RANDOM	GENOMIC	531	Acinetobacter baumannii	ILLUMINA	2024-02-29T00:00:00Z	2024-02-29T13:50:00Z	1	Botswana-040228	SRP492618	Acinetobacter baumannii (100%)	Acinetobacter baumannii	Acinetobacter	False (0%)	Acinetobacter baumannii (55.66%)	Acinetobacter nosocomialis (0.26%)	Acinetobacter seifertii (0.25%)	unclassified (0.09%)	3567932	531621868	3359528	466123172
ST1-MMW-BSI-Aug-22-2	SRR28167574	WGS	298	684422262	PRJNA1082310	SAMN40205324	Pathogen.cl	300756967	CHILDREN'S HOSPITAL OF PHILADELPHIA	Unspecified	2022-08-24	public	fastq,sra,run.zq	ncbi,gs,s3	gs.us-east1,s3.us-east-1,ncbi.public	SRX23797728	Botswana	Africa	Botswana: Gaborone	Acinetobacter baumannii	Homo sapiens	NextSeq 2000	Botswana-040227	blood	24.65 S 25.90 E	Botswana-040227	PAIRED	RANDOM	GENOMIC	684	Acinetobacter baumannii	ILLUMINA	2024-02-29T00:00:00Z	2024-02-29T13:50:00Z	1	Botswana-040227	SRP492618	Acinetobacter baumannii (100%)	Acinetobacter baumannii	Acinetobacter	False (0%)	Acinetobacter baumannii (55.53%)	Acinetobacter seifertii (0.27%)	Acinetobacter nosocomialis (0.26%)	unclassified (0.09%)	4593438	684422262	4332402	600275405
ST1-ICU-BSI-Aug-22-1	SRR28167575	WGS	298	702734958	PRJNA1082310	SAMN40205323	Pathogen.cl	310496307	CHILDREN'S HOSPITAL OF PHILADELPHIA	Unspecified	2022-08-10	public	run.zq,fastq,sra	s3,gs,ncbi	s3.us-east-1,ncbi.public,gs.us-east1	SRX23797727	Botswana	Africa	Botswana: Gaborone	Acinetobacter baumannii	Homo sapiens	NextSeq 2000	Botswana-037808	blood	24.65 S 25.90 E	Botswana-037808	PAIRED	RANDOM	GENOMIC	702	Acinetobacter baumannii	ILLUMINA	2024-02-29T00:00:00Z	2024-02-29T13:50:00Z	1	Botswana-037808	SRP492618	Acinetobacter baumannii (100%)	Acinetobacter baumannii	Acinetobacter	False (0%)	Acinetobacter baumannii (55.35%)	Acinetobacter nosocomialis (0.26%)	Acinetobacter seifertii (0.26%)	unclassified (0.09%)	4716342	702734958	4440732	613157446
ST1-ICU-BSI-Aug-22-2	SRR28167576	WGS	298	786438688	PRJNA1082310	SAMN40205322	Pathogen.cl	341519267	CHILDREN'S HOSPITAL OF PHILADELPHIA	Unspecified	2022-08-10	public	sra,fastq,run.zq	gs,s3,ncbi	s3.us-east-1,gs.us-east1,ncbi.public	SRX23797726	Botswana	Africa	Botswana: Gaborone	Acinetobacter baumannii	Homo sapiens	NextSeq 2000	Botswana-037807	blood	24.65 S 25.90 E	Botswana-037807	PAIRED	RANDOM	GENOMIC	786	Acinetobacter baumannii	ILLUMINA	2024-02-29T00:00:00Z	2024-02-29T13:50:00Z	1	Botswana-037807	SRP492618	Acinetobacter baumannii (100%)	Acinetobacter baumannii	Acinetobacter	False (0%)	Acinetobacter baumannii (53.38%)	Acinetobacter nosocomialis (0.25%)	Acinetobacter seifertii (0.24%)	unclassified (0.09%)	5278112	786438688	5007468	690402811
ST1-NICU-BSI-Apr-21	SRR28167578	WGS	298	367854478	PRJNA1082310	SAMN40205320	Pathogen.cl	160395551	CHILDREN'S HOSPITAL OF PHILADELPHIA	Unspecified	2021-04-11	public	sra,run.zq,fastq	ncbi,s3,gs	ncbi.public,gs.us-east1,s3.us-east-1	SRX23797724	Botswana	Africa	Botswana: Gaborone	Acinetobacter baumannii	Homo sapiens	NextSeq 2000	Botswana-018719	blood	24.65 S 25.90 E	Botswana-018719	PAIRED	RANDOM	GENOMIC	367	Acinetobacter baumannii	ILLUMINA	2024-02-29T00:00:00Z	2024-02-29T13:50:00Z	1	Botswana-018719	SRP492618	Acinetobacter baumannii (100%)	Acinetobacter baumannii	Acinetobacter	False (0%)	Acinetobacter baumannii (54.17%)	Acinetobacter nosocomialis (0.25%)	Acinetobacter seifertii (0.25%)	unclassified (0.01%)	2468822	367854478	2330086	322762258
ST1-NICU-Env-Apr-21-1	SRR28167579	WGS	298	391125298	PRJNA1082310	SAMN40205337	Pathogen.cl	170490102	CHILDREN'S HOSPITAL OF PHILADELPHIA	Unspecified	2021-04-07	public	run.zq,fastq,sra	ncbi,gs,s3	ncbi.public,s3.us-east-1,gs.us-east1	SRX23797723	Botswana	Africa	Botswana: Gaborone	Acinetobacter baumannii	Homo sapiens	NextSeq 2000	Botswana-3-HCW	Hand Swab	24.65 S 25.90 E	Botswana-3-HCW	PAIRED	RANDOM	GENOMIC	391	Acinetobacter baumannii	ILLUMINA	2024-02-29T00:00:00Z	2024-02-29T13:50:00Z	1	Botswana-3-HCW	SRP492618	Acinetobacter baumannii (100%)	Acinetobacter baumannii	Acinetobacter	False (0%)	Acinetobacter baumannii (55.38%)	Acinetobacter seifertii (0.27%)	Acinetobacter nosocomialis (0.25%)	unclassified (0.01%)	2625002	391125298	2488864	345733542
ST1-NICU-Env-Apr-21-2	SRR28167581	WGS	298	590938768	PRJNA1082310	SAMN40205326	Pathogen.cl	256492660	CHILDREN'S HOSPITAL OF PHILADELPHIA	Unspecified	2021-04-07	public	run.zq,fastq,sra	ncbi,s3,gs	ncbi.public,gs.us-east1,s3.us-east-1	SRX23797721	Botswana	Africa	Botswana: Gaborone	Acinetobacter baumannii	Environmental	NextSeq 2000	Botswana-100	environmental swab	24.65 S 25.90 E	Botswana-100	PAIRED	RANDOM	GENOMIC	590	Acinetobacter baumannii	ILLUMINA	2024-02-29T00:00:00Z	2024-02-29T13:50:00Z	1	Botswana-100	SRP492618	Acinetobacter baumannii (100%)	Acinetobacter baumannii	Acinetobacter	False (0%)	Acinetobacter baumannii (54.08%)	Acinetobacter seifertii (0.25%)	Acinetobacter nosocomialis (0.25%)	unclassified (0.01%)	3966032	590938768	3760420	521542186
ST1-NICU-Env-Apr-21-3	SRR28167582	WGS	298	675700100	PRJNA1082310	SAMN40205343	Pathogen.cl	298943532	CHILDREN'S HOSPITAL OF PHILADELPHIA	Unspecified	2021-04-07	public	run.zq,fastq,sra	s3,ncbi,gs	ncbi.public,gs.us-east1,s3.us-east-1	SRX23797720	Botswana	Africa	Botswana: Gaborone	Acinetobacter baumannii	Environmental	NextSeq 2000	Botswana-90	Sink Basin	24.65 S 25.90 E	Botswana-90	PAIRED	RANDOM	GENOMIC	675	Acinetobacter baumannii	ILLUMINA	2024-02-29T00:00:00Z	2024-02-29T13:50:00Z	1	Botswana-90	SRP492618	Acinetobacter baumannii (100%)	Acinetobacter baumannii	Acinetobacter	False (0%)	Acinetobacter baumannii (55.08%)	Acinetobacter seifertii (0.26%)	Acinetobacter nosocomialis (0.26%)	unclassified (0.02%)	4534900	675700100	4261592	588272691
ST152-NICU-Env-Apr-21-1	SRR28167557	WGS	298	567061220	PRJNA1082310	SAMN40205341	Pathogen.cl	262335953	CHILDREN'S HOSPITAL OF PHILADELPHIA	Unspecified	2021-04-07	public	run.zq,fastq,sra	gs,ncbi,s3	s3.us-east-1,ncbi.public,gs.us-east1	SRX23797745	Botswana	Africa	Botswana: Gaborone	Acinetobacter baumannii	Environmental	NextSeq 2000	Botswana-6b	Sink Basin	24.65 S 25.90 E	Botswana-6b	PAIRED	RANDOM	GENOMIC	567	Acinetobacter baumannii	ILLUMINA	2024-02-29T00:00:00Z	2024-02-29T13:48:00Z	1	Botswana-6b	SRP492618	Acinetobacter baumannii (100%)	Acinetobacter baumannii	Acinetobacter	False (0%)	Acinetobacter baumannii (60.51%)	Acinetobacter pittii (0.68%)	Acinetobacter nosocomialis (0.63%)	unclassified (0.49%)	3805780	567061220	3451232	462962401
ST152-NICU-Env-Apr-21-2	SRR28167584	WGS	298	792478850	PRJNA1082310	SAMN40205340	Pathogen.cl	348744533	CHILDREN'S HOSPITAL OF PHILADELPHIA	Unspecified	2021-04-07	public	run.zq,sra,fastq	s3,ncbi,gs	gs.us-east1,ncbi.public,s3.us-east-1	SRX23797718	Botswana	Africa	Botswana: Gaborone	Acinetobacter baumannii	Environmental	NextSeq 2000	Botswana-63	Sink Plumbing Trap	24.65 S 25.90 E	Botswana-63	PAIRED	RANDOM	GENOMIC	792	Acinetobacter baumannii	ILLUMINA	2024-02-29T00:00:00Z	2024-02-29T13:50:00Z	1	Botswana-63	SRP492618	Acinetobacter baumannii (100%)	Acinetobacter baumannii	Acinetobacter	False (0%)	Acinetobacter baumannii (63.28%)	Acinetobacter pittii (0.73%)	Acinetobacter nosocomialis (0.64%)	unclassified (0.41%)	5318650	792478850	5017542	695324510
ST193-AE-BSI-Apr-21	SRR28167558	WGS	298	847178836	PRJNA1082310	SAMN40205357	Pathogen.cl	365589707	CHILDREN'S HOSPITAL OF PHILADELPHIA	Unspecified	2021-11-25	public	fastq,run.zq,sra	s3,ncbi,gs	ncbi.public,s3.us-east-1,gs.us-east1	SRX23797744	Botswana	Africa	Botswana: Gaborone	Acinetobacter baumannii	Homo sapiens	NextSeq 2000	Botswana-MF8664	blood	24.65 S 25.90 E	Botswana-MF8664	PAIRED	RANDOM	GENOMIC	847	Acinetobacter baumannii	ILLUMINA	2024-02-29T00:00:00Z	2024-02-29T13:48:00Z	1	Botswana-MF8664	SRP492618	Acinetobacter baumannii (100%)	Acinetobacter baumannii	Acinetobacter	False (0%)	Acinetobacter baumannii (62.64%)	Acinetobacter pittii (0.35%)	Acinetobacter nosocomialis (0.30%)	unclassified (0.19%)	5685764	847178836	5395930	749452608
ST976-AE-BSI-Aug-22	SRR28167563	WGS	298	887951494	PRJNA1082310	SAMN40205352	Pathogen.cl	385185055	CHILDREN'S HOSPITAL OF PHILADELPHIA	Unspecified	2022-08-03	public	fastq,run.zq,sra	gs,ncbi,s3	ncbi.public,gs.us-east1,s3.us-east-1	SRX23797739	Botswana	Africa	Botswana: Gaborone	Acinetobacter baumannii	Homo sapiens	NextSeq 2000	Botswana-MF5997	blood	24.65 S 25.90 E	Botswana-MF5997	PAIRED	RANDOM	GENOMIC	887	Acinetobacter baumannii	ILLUMINA	2024-02-29T00:00:00Z	2024-02-29T13:49:00Z	1	Botswana-MF5997	SRP492618	Acinetobacter baumannii (100%)	Acinetobacter baumannii	Acinetobacter	False (0%)	Acinetobacter baumannii (57.68%)	Acinetobacter pittii (1.57%)	unclassified (1.23%)	Acinetobacter nosocomialis (0.99%)	5959406	887951494	5651704	779006662
ST1438-AE-BSI-May-22	SRR28167577	WGS	298	578102418	PRJNA1082310	SAMN40205321	Pathogen.cl	253382550	CHILDREN'S HOSPITAL OF PHILADELPHIA	Unspecified	2022-05-29	public	sra,fastq,run.zq	gs,s3,ncbi	s3.us-east-1,gs.us-east1,ncbi.public	SRX23797725	Botswana	Africa	Botswana: Gaborone	Acinetobacter baumannii	Homo sapiens	NextSeq 2000	Botswana-026624	blood	24.65 S 25.90 E	Botswana-026624	PAIRED	RANDOM	GENOMIC	578	Acinetobacter baumannii	ILLUMINA	2024-02-29T00:00:00Z	2024-02-29T13:50:00Z	1	Botswana-026624	SRP492618	Acinetobacter baumannii (100%)	Acinetobacter baumannii	Acinetobacter:Enterococcus	True (ND%)	Acinetobacter baumannii (59.35%)	unclassified (1.80%)	Acinetobacter pittii (1.40%)	Acinetobacter nosocomialis (1.24%)	3879882	578102418	3671170	510573146
UI-BSI-ICU-May-22	SRR28167569	WGS	298	637202076	PRJNA1082310	SAMN40205347	Pathogen.cl	278815714	CHILDREN'S HOSPITAL OF PHILADELPHIA	Unspecified	2022-05-08	public	sra,run.zq,fastq	ncbi,gs,s3	gs.us-east1,ncbi.public,s3.us-east-1	SRX23797733	Botswana	Africa	Botswana: Gaborone	Acinetobacter baumannii	Homo sapiens	NextSeq 2000	Botswana-MF3820	blood	24.65 S 25.90 E	Botswana-MF3820	PAIRED	RANDOM	GENOMIC	637	Acinetobacter baumannii	ILLUMINA	2024-02-29T00:00:00Z	2024-02-29T13:49:00Z	1	Botswana-MF3820	SRP492618	Acinetobacter baumannii (100%)	Acinetobacter baumannii	Acinetobacter	False (0%)	Acinetobacter baumannii (54.85%)	unclassified (2.68%)	Acinetobacter pittii (2.16%)	Acinetobacter seifertii (1.29%)	4276524	637202076	4027536	548032472

[truncated: 32 more columns]
