# Supplementary material for: Carbapenem-resistant Acinetobacter baumannii at a hospital in Botswana: detecting a protracted outbreak using whole genome sequencing
Source: Microbiol Spectr. 2025 Nov 17;14(1):e01768-25. doi: 10.1128/spectrum.01768-25 (PMC12772292; doi:10.1128/spectrum.01768-25)
Supplement: File S2 — Pairwise SNP distance data and summary statistics. [file spectrum.01768-25-s0002.xlsx]

## Sheet: Legend
Supplementary File 2: Pairwise SNP distance data and summary statistics from whole genome sequencing of Acinetobacter baumannii isolates, including average, maximum, and minimum SNP differences between isolates

## Sheet: Averages and Ranges
All ST1
Average:	13.8268
Ceiling:	31
Floor:	0
ST1 Not NICU
Average:	15.4667
Ceiling:	31
Floor:	0
NICU Clade
Average:	2.31818
Ceiling:	5
Floor:	0

## Sheet: snp_diff
					Simple Strain Name	ST1-NICU-BSI-Apr-21	ST1-ICU-BSI-Aug-22-2	ST1-ICU-BSI-Aug-22-1	ST1-MMW-BSI-Aug-22-2	ST1-MMW-BSI-Aug-22-1	ST1-NICU-Env-Apr-21-2	ST1-NICU-Env-Apr-21-1	ST1-NICU-Env-Apr-21-3	ST1-NICU-BSI-Mar-22	ST1-FMW-BSI-Mar-21	ST1-ICU-BSI-Mar-21	ST1-AE-BSI-Jun-21	ST1-ICU-BSI-Jun-22	ST1-FMW-BSI-Jun-22	ST1-NICU-BSI-Jul-21	ST1-MMW-BSI-Aug-22	ST1-ICU-BSI-Aug-22	ST1-NICU-BSI-Oct-21-1	ST1-NICU-BSI-Nov-21-1	ST1-NICU-BSI-Nov-21-2	ST1-NICU-BSI-Dec-21-2	ST1-NICU-BSI-Dec-21-1
	Sample	GCA_016538375.2	GCA_020680445.3	GCA_021150945.1	GCA_022442445.1	Botswana-MF4981-ASP_S112	Botswana-MF2335-ASP_S97	Botswana-MF4084-ASP_S100	Botswana-MF3161-ASP_S99	Botswana-MF4626-ASP_S111	Botswana-037808-ASP_S115	Botswana-037807-ASP_S114	Botswana-MF6777-ASP_S119	Botswana-90-ASP_S137	Botswana-MF5217-ASP_S101	Botswana-3-HCW-ASP_S138	Botswana-100-ASP_S131	Botswana-018719-ASP_S98	Botswana-MF9281-ASP_S107	Botswana-040228-ASP_S117	Botswana-040227-ASP_S116	Botswana-MF6686-ASP_S118	Botswana-MF7332-ASP_S102	Botswana-MF9277-ASP_S106	Botswana-MF1706-ASP_S108	Botswana-MF8692-ASP_S105	Botswana-MF8369-ASP_S103	Reference
	GCA_016538375.2	X	69	71	73	88	80	80	82	87	84	89	89	89	89	89	89	87	91	93	93	93	90	91	92	90	90	88
	GCA_020680445.3	69	X	38	40	557	550	550	551	557	555	559	559	77	78	77	77	75	80	563	563	563	79	80	81	79	79	561
	GCA_021150945.1	71	38	X	28	78	70	70	72	77	75	79	79	79	80	79	79	77	82	84	84	84	81	82	83	81	81	82
Simple Strain Name	GCA_022442445.1	73	40	28	X	80	73	73	76	80	77	82	82	81	82	81	81	79	84	86	86	86	83	84	85	83	83	85
ST1-NICU-BSI-Apr-21	Botswana-MF4981-ASP_S112	88	557	78	80	X	17	17	17	24	21	26	26	24	25	24	24	22	27	29	29	29	26	27	28	26	26	0
ST1-ICU-BSI-Aug-22-2	Botswana-MF2335-ASP_S97	80	550	70	73	17	X	0	6	7	5	9	9	17	18	17	17	15	20	22	22	22	19	20	21	19	19	17
ST1-ICU-BSI-Aug-22-1	Botswana-MF4084-ASP_S100	80	550	70	73	17	0	X	5	7	5	9	9	17	18	17	17	15	20	22	22	22	19	20	21	19	19	17
ST1-MMW-BSI-Aug-22-2	Botswana-MF3161-ASP_S99	82	551	72	76	17	6	5	X	11	8	14	13	18	18	20	20	17	22	23	22	22	19	20	21	20	21	20
ST1-MMW-BSI-Aug-22-1	Botswana-MF4626-ASP_S111	87	557	77	80	24	7	7	11	X	12	16	16	24	25	24	24	22	27	29	29	29	26	27	28	26	26	24
ST1-NICU-Env-Apr-21-2	Botswana-037808-ASP_S115	84	555	75	77	21	5	5	8	12	X	6	6	21	22	21	21	19	24	26	26	26	23	24	25	23	23	21
ST1-NICU-Env-Apr-21-1	Botswana-037807-ASP_S114	89	559	79	82	26	9	9	14	16	6	X	2	26	27	26	26	24	29	31	31	31	28	29	30	28	28	26
ST1-NICU-Env-Apr-21-3	Botswana-MF6777-ASP_S119	89	559	79	82	26	9	9	13	16	6	2	X	25	26	25	25	23	28	30	30	30	27	28	29	27	27	26
ST1-NICU-BSI-Mar-22	Botswana-90-ASP_S137	89	77	79	81	24	17	17	18	24	21	26	25	X	1	0	0	0	3	5	5	5	2	3	4	2	2	24
ST1-FMW-BSI-Mar-21	Botswana-MF5217-ASP_S101	89	78	80	82	25	18	18	18	25	22	27	26	1	X	1	1	1	2	4	4	4	1	2	3	1	1	25
ST1-ICU-BSI-Mar-21	Botswana-3-HCW-ASP_S138	89	77	79	81	24	17	17	20	24	21	26	25	0	1	X	0	0	3	5	5	5	2	3	4	2	2	24
ST1-AE-BSI-Jun-21	Botswana-100-ASP_S131	89	77	79	81	24	17	17	20	24	21	26	25	0	1	0	X	0	3	5	5	5	2	3	4	2	2	24
ST1-ICU-BSI-Jun-22	Botswana-018719-ASP_S98	87	75	77	79	22	15	15	17	22	19	24	23	0	1	0	0	X	3	5	5	5	2	3	4	2	2	22
ST1-FMW-BSI-Jun-22	Botswana-MF9281-ASP_S107	91	80	82	84	27	20	20	22	27	24	29	28	3	2	3	3	3	X	2	2	2	1	2	1	1	1	27
ST1-NICU-BSI-Jul-21	Botswana-040228-ASP_S117	93	563	84	86	29	22	22	23	29	26	31	30	5	4	5	5	5	2	X	0	0	3	4	3	3	3	29
ST1-MMW-BSI-Aug-22	Botswana-040227-ASP_S116	93	563	84	86	29	22	22	22	29	26	31	30	5	4	5	5	5	2	0	X	0	3	4	3	3	3	29
ST1-ICU-BSI-Aug-22	Botswana-MF6686-ASP_S118	93	563	84	86	29	22	22	22	29	26	31	30	5	4	5	5	5	2	0	0	X	3	4	3	3	3	29
ST1-NICU-BSI-Oct-21-1	Botswana-MF7332-ASP_S102	90	79	81	83	26	19	19	19	26	23	28	27	2	1	2	2	2	1	3	3	3	X	1	2	0	0	26
ST1-NICU-BSI-Nov-21-1	Botswana-MF9277-ASP_S106	91	80	82	84	27	20	20	20	27	24	29	28	3	2	3	3	3	2	4	4	4	1	X	3	1	1	27
ST1-NICU-BSI-Nov-21-2	Botswana-MF1706-ASP_S108	92	81	83	85	28	21	21	21	28	25	30	29	4	3	4	4	4	1	3	3	3	2	3	X	2	2	28
ST1-NICU-BSI-Dec-21-2	Botswana-MF8692-ASP_S105	90	79	81	83	26	19	19	20	26	23	28	27	2	1	2	2	2	1	3	3	3	0	1	2	X	0	26
ST1-NICU-BSI-Dec-21-1	Botswana-MF8369-ASP_S103	90	79	81	83	26	19	19	21	26	23	28	27	2	1	2	2	2	1	3	3	3	0	1	2	0	X	26
	Reference	88	561	82	85	0	17	17	20	24	21	26	26	24	25	24	24	22	27	29	29	29	26	27	28	26	26	0
			Average:	13.8268
			Ceiling:	31
			Floor:	0

## Sheet: ST1 Not NICU
	Simple Strain Name	ST1-NICU-BSI-Apr-21	ST1-ICU-BSI-Aug-22-2	ST1-ICU-BSI-Aug-22-1	ST1-FMW-BSI-Mar-21	ST1-ICU-BSI-Mar-21	ST1-AE-BSI-Jun-21	ST1-ICU-BSI-Jun-22	ST1-FMW-BSI-Jun-22	ST1-MMW-BSI-Aug-22	ST1-ICU-BSI-Aug-22	ST1-FMW-BSI-Jun-22
Simple Strain Name	Sample	Botswana-MF4981-ASP_S112	Botswana-MF2335-ASP_S97	Botswana-MF4084-ASP_S100	Botswana-MF3161-ASP_S99	Botswana-MF4626-ASP_S111	Botswana-037808-ASP_S115	Botswana-037807-ASP_S114	Botswana-MF6777-ASP_S119	Botswana-018719-ASP_S98	Botswana-MF6686-ASP_S118	Reference
ST1-NICU-BSI-Apr-21	Botswana-MF4981-ASP_S112	X	17	17	17	24	21	26	26	22	29	0
ST1-ICU-BSI-Aug-22-2	Botswana-MF2335-ASP_S97	17	X	0	6	7	5	9	9	15	22	17
ST1-ICU-BSI-Aug-22-1	Botswana-MF4084-ASP_S100	17	0	X	5	7	5	9	9	15	22	17
ST1-FMW-BSI-Mar-21	Botswana-MF3161-ASP_S99	17	6	5	X	11	8	14	13	17	22	20
ST1-ICU-BSI-Mar-21	Botswana-MF4626-ASP_S111	24	7	7	11	X	12	16	16	22	29	24
ST1-AE-BSI-Jun-21	Botswana-037808-ASP_S115	21	5	5	8	12	X	6	6	19	26	21
ST1-ICU-BSI-Jun-22	Botswana-037807-ASP_S114	26	9	9	14	16	6	X	2	24	31	26
ST1-FMW-BSI-Jun-22	Botswana-MF6777-ASP_S119	26	9	9	13	16	6	2	X	23	30	26
ST1-MMW-BSI-Aug-22	Botswana-018719-ASP_S98	22	15	15	17	22	19	24	23	X	5	22
ST1-ICU-BSI-Aug-22	Botswana-MF6686-ASP_S118	29	22	22	22	29	26	31	30	5	X	29
ST1-FMW-BSI-Jun-22	Reference (Botswana-MF4981-ASP_S112)	0	17	17	20	24	21	26	26	22	29	X
			Average:	15.4667
			Ceiling:	31
			Floor:	0

## Sheet: Just NICU
	Simple Strain Name	ST1-MMW-BSI-Aug-22-2	ST1-MMW-BSI-Aug-22-1	ST1-NICU-Env-Apr-21-2	ST1-NICU-Env-Apr-21-1	ST1-NICU-Env-Apr-21-3	ST1-NICU-BSI-Mar-22	ST1-NICU-BSI-Jul-21	ST1-NICU-BSI-Oct-21-1	ST1-NICU-BSI-Nov-21-1	ST1-NICU-BSI-Nov-21-2	ST1-NICU-BSI-Dec-21-2	ST1-NICU-BSI-Dec-21-1	ST1-FMW-BSI-Jun-22
Simple Strain Name	Sample	Botswana-90-ASP_S137	Botswana-MF5217-ASP_S101	Botswana-3-HCW-ASP_S138	Botswana-100-ASP_S131	Botswana-MF9281-ASP_S107	Botswana-040228-ASP_S117	Botswana-040227-ASP_S116	Botswana-MF7332-ASP_S102	Botswana-MF9277-ASP_S106	Botswana-MF1706-ASP_S108	Botswana-MF8692-ASP_S105	Botswana-MF8369-ASP_S103	Reference
ST1-MMW-BSI-Aug-22-2	Botswana-90-ASP_S137	X	1	0	0	3	5	5	2	3	4	2	2	24
ST1-MMW-BSI-Aug-22-1	Botswana-MF5217-ASP_S101	1	X	1	1	2	4	4	1	2	3	1	1	25
ST1-NICU-Env-Apr-21-2	Botswana-3-HCW-ASP_S138	0	1	X	0	3	5	5	2	3	4	2	2	24
ST1-NICU-Env-Apr-21-1	Botswana-100-ASP_S131	0	1	0	X	3	5	5	2	3	4	2	2	24
ST1-NICU-Env-Apr-21-3	Botswana-MF9281-ASP_S107	3	2	3	3	X	2	2	1	2	1	1	1	27
ST1-NICU-BSI-Mar-22	Botswana-040228-ASP_S117	5	4	5	5	2	X	0	3	4	3	3	3	29
ST1-NICU-BSI-Jul-21	Botswana-040227-ASP_S116	5	4	5	5	2	0	X	3	4	3	3	3	29
ST1-NICU-BSI-Oct-21-1	Botswana-MF7332-ASP_S102	2	1	2	2	1	3	3	X	1	2	0	0	26
ST1-NICU-BSI-Nov-21-1	Botswana-MF9277-ASP_S106	3	2	3	3	2	4	4	1	X	3	1	1	27
ST1-NICU-BSI-Nov-21-2	Botswana-MF1706-ASP_S108	4	3	4	4	1	3	3	2	3	X	2	2	28
ST1-NICU-BSI-Dec-21-2	Botswana-MF8692-ASP_S105	2	1	2	2	1	3	3	0	1	2	X	0	26
ST1-NICU-BSI-Dec-21-1	Botswana-MF8369-ASP_S103	2	1	2	2	1	3	3	0	1	2	0	X	26
ST1-FMW-BSI-Jun-22	Reference (Botswana-MF4981-ASP_S112)	24	25	24	24	27	29	29	26	27	28	26	26	X
			Average:	2.31818
			Ceiling:	5
			Floor:	0
