# Supplementary material for: Carbapenem-resistant Acinetobacter baumannii at a hospital in Botswana: detecting a protracted outbreak using whole genome sequencing
Source: Microbiol Spectr. 2025 Nov 17;14(1):e01768-25. doi: 10.1128/spectrum.01768-25 (PMC12772292; doi:10.1128/spectrum.01768-25)
Supplement: File S3 — SNP distance matrix. [file spectrum.01768-25-s0003.xlsx]

## Sheet: Sheet1
Supplementary File 3: SNP distance matrix among whole genome-sequenced Acinetobacter baumannii isolates based on a pangenome alignment, showing genetic relatedness between isolates.

## Sheet: pangenome_snp_dist_matrix
		Simple Strain Name																							ST1-NICU-BSI-Oct-21-1	ST1-NICU-BSI-Jul-21	ST1-NICU-BSI-Nov-21-1	ST1-NICU-Env-Apr-21-2	ST1-NICU-Env-Apr-21-1	ST1-NICU-BSI-Nov-21-2	ST1-NICU-BSI-Dec-21-1	ST1-NICU-BSI-Mar-22	ST1-NICU-Env-Apr-21-3	ST1-NICU-BSI-Dec-21-2	ST1-MMW-BSI-Aug-22-1	ST1-MMW-BSI-Aug-22	ST1-MMW-BSI-Aug-22-2		ST1-FMW-BSI-Jun-22	ST1-FMW-BSI-Mar-21	ST1-ICU-BSI-Jun-22	ST1-AE-BSI-Jun-21	ST1-ICU-BSI-Mar-21	ST1-ICU-BSI-Aug-22-1	ST1-ICU-BSI-Aug-22-2	ST1-ICU-BSI-Aug-22
Simple Strain Name			GCA_006493975.1	GCA_008997955.1	GCA_025406005.1	Botswana-MF8664-ASP_S104	GCA_008982265.1	GCA_003949235.1	Botswana-6b-ASP_S135	Botswana-63-ASP_S132	Botswana-MF3820-ASP_S109	GCA_947045065.1	GCA_947044935.1	GCA_947045075.1	GCA_947045015.1	GCA_021138815.1	GCA_016536535.2	Botswana-MF5997-ASP_S113	GCA_003948775.1	Botswana-026624-ASP_S110	GCA_016538375.2	GCA_022442445.1	GCA_021150945.1	Botswana-018719-ASP_S98	Botswana-MF7332-ASP_S102	Botswana-MF5217-ASP_S101	Botswana-MF8369-ASP_S103	Botswana-100-ASP_S131	Botswana-3-HCW-ASP_S138	Botswana-MF8692-ASP_S105	Botswana-MF9281-ASP_S107	Botswana-MF1706-ASP_S108	Botswana-90-ASP_S137	Botswana-MF9277-ASP_S106	Botswana-040228-ASP_S117	Botswana-MF6686-ASP_S118	Botswana-040227-ASP_S116	GCA_020680445.3	Botswana-MF4981-ASP_S112	Botswana-MF2335-ASP_S97	Botswana-MF4626-ASP_S111	Botswana-MF4084-ASP_S100	Botswana-MF3161-ASP_S99	Botswana-037808-ASP_S115	Botswana-037807-ASP_S114	Botswana-MF6777-ASP_S119
	GCA 006493975.1	GCA_006493975.1	0	3562	4173	3332	23487	22955	21423	21423	26319	26943	26943	26943	26200	26671	26668	26707	26986	27088	28529	28534	28511	28516	28516	28516	28516	28516	28516	28516	28516	28517	28516	28516	28544	28544	28544	28477	28549	28539	28541	28539	28541	28540	28542	28543
	GCA 008997955.1	GCA_008997955.1	3562	0	3775	2674	24541	23336	22526	22526	26534	27059	27059	27059	26449	26784	26768	26796	27119	27226	28663	28668	28645	28649	28649	28649	28649	28649	28649	28649	28649	28650	28649	28649	28677	28677	28677	28604	28682	28672	28674	28672	28674	28673	28675	28676
	GCA 025406005.1	GCA_025406005.1	4173	3775	0	2408	23299	22594	21338	21338	26695	27407	27407	27407	26723	27084	27084	27112	27519	27500	29000	29005	28982	28987	28987	28987	28987	28987	28987	28987	28987	28988	28987	28987	29015	29015	29015	28941	29020	29010	29012	29010	29012	29011	29013	29014
	Botswana-MF8664-ASP S104	Botswana-MF8664-ASP_S104	3332	2674	2408	0	23824	23155	21998	21998	26751	27297	27297	27297	26579	27078	27074	27101	27325	27424	28886	28891	28868	28873	28873	28873	28873	28873	28873	28873	28873	28874	28873	28873	28901	28901	28901	28827	28906	28896	28898	28896	28898	28897	28899	28900
	GCA 008982265.1	GCA_008982265.1	23487	24541	23299	23824	0	10753	12441	12441	26849	26859	26859	26859	26392	26945	26955	26961	27136	27177	28216	28221	28198	28215	28215	28215	28215	28215	28215	28215	28215	28216	28215	28215	28243	28243	28243	28151	28245	28240	28242	28240	28242	28241	28243	28244
	GCA 003949235.1	GCA_003949235.1	22955	23336	22594	23155	10753	0	9179	9179	26998	27102	27102	27102	25567	27292	27312	27317	27160	27211	28398	28403	28377	28397	28397	28397	28397	28397	28397	28397	28397	28398	28397	28397	28425	28425	28425	28347	28427	28422	28424	28422	28424	28423	28425	28426
	Botswana-6b-ASP S135	Botswana-6b-ASP_S135	21423	22526	21338	21998	12441	9179	0	0	26604	26645	26645	26645	24666	27080	27081	27126	26891	26922	28469	28474	28448	28471	28471	28471	28471	28471	28471	28471	28471	28472	28471	28471	28499	28499	28499	28417	28501	28496	28498	28496	28498	28497	28499	28500
	Botswana-63-ASP S132	Botswana-63-ASP_S132	21423	22526	21338	21998	12441	9179	0	0	26604	26645	26645	26645	24666	27080	27081	27126	26891	26922	28469	28474	28448	28471	28471	28471	28471	28471	28471	28471	28471	28472	28471	28471	28499	28499	28499	28417	28501	28496	28498	28496	28498	28497	28499	28500
	Botswana-MF3820-ASP S109	Botswana-MF3820-ASP_S109	26319	26534	26695	26751	26849	26998	26604	26604	0	26124	26124	26124	26616	25583	25605	25626	26535	26510	27793	27798	27776	27788	27788	27788	27788	27788	27788	27788	27788	27789	27788	27788	27797	27797	27797	27717	27798	27794	27796	27794	27796	27795	27797	27798
	GCA 947045065.1	GCA_947045065.1	26943	27059	27407	27297	26859	27102	26645	26645	26124	0	0	0	26708	26687	26679	26698	26766	26863	28261	28266	28245	28262	28262	28262	28262	28262	28262	28262	28262	28263	28262	28262	28270	28270	28270	28186	28273	28266	28268	28266	28268	28267	28269	28270
	GCA 947044935.1	GCA_947044935.1	26943	27059	27407	27297	26859	27102	26645	26645	26124	0	0	0	26708	26687	26679	26698	26766	26863	28261	28266	28245	28262	28262	28262	28262	28262	28262	28262	28262	28263	28262	28262	28270	28270	28270	28186	28273	28266	28268	28266	28268	28267	28269	28270
	GCA 947045075.1	GCA_947045075.1	26943	27059	27407	27297	26859	27102	26645	26645	26124	0	0	0	26708	26687	26679	26698	26766	26863	28261	28266	28245	28262	28262	28262	28262	28262	28262	28262	28262	28263	28262	28262	28270	28270	28270	28186	28273	28266	28268	28266	28268	28267	28269	28270
	GCA 947045015.1	GCA_947045015.1	26200	26449	26723	26579	26392	25567	24666	24666	26616	26708	26708	26708	0	26385	26415	26440	25975	26080	27521	27527	27499	27532	27532	27532	27532	27532	27532	27532	27532	27533	27526	27526	27560	27560	27554	27465	27554	27555	27557	27555	27551	27556	27558	27559
	GCA 021138815.1	GCA_021138815.1	26671	26784	27084	27078	26945	27292	27080	27080	25583	26687	26687	26687	26385	0	380	396	26418	26436	27121	27125	27102	27116	27116	27116	27116	27116	27116	27116	27116	27117	27116	27116	27124	27124	27124	27042	27127	27119	27121	27119	27121	27120	27122	27123
	GCA 016536535.2	GCA_016536535.2	26668	26768	27084	27074	26955	27312	27081	27081	25605	26679	26679	26679	26415	380	0	96	26454	26471	27116	27120	27097	27111	27111	27111	27111	27111	27111	27111	27111	27112	27111	27111	27119	27119	27119	27037	27122	27114	27116	27114	27116	27115	27117	27118
	Botswana-MF5997-ASP S113	Botswana-MF5997-ASP_S113	26707	26796	27112	27101	26961	27317	27126	27126	25626	26698	26698	26698	26440	396	96	0	26455	26472	27164	27168	27145	27159	27159	27159	27159	27159	27159	27159	27159	27160	27159	27159	27167	27167	27167	27085	27170	27162	27164	27162	27164	27163	27165	27166
	GCA 003948775.1	GCA_003948775.1	26986	27119	27519	27325	27136	27160	26891	26891	26535	26766	26766	26766	25975	26418	26454	26455	0	576	27231	27237	27213	27226	27226	27226	27226	27226	27226	27226	27226	27227	27226	27226	27234	27234	27234	27160	27234	27229	27231	27229	27231	27230	27232	27233
	Botswana-026624-ASP S110	Botswana-026624-ASP_S110	27088	27226	27500	27424	27177	27211	26922	26922	26510	26863	26863	26863	26080	26436	26471	26472	576	0	27189	27195	27171	27183	27183	27183	27183	27183	27183	27183	27183	27184	27183	27183	27191	27191	27191	27118	27192	27187	27189	27187	27189	27188	27190	27191
	GCA 016538375.2	GCA_016538375.2	28529	28663	29000	28886	28216	28398	28469	28469	27793	28261	28261	28261	27521	27121	27116	27164	27231	27189	0	14	12	29	29	29	29	29	29	29	29	30	29	29	57	57	57	42	57	52	54	52	54	53	55	56
	GCA 022442445.1	GCA_022442445.1	28534	28668	29005	28891	28221	28403	28474	28474	27798	28266	28266	28266	27527	27125	27120	27168	27237	27195	14	0	10	27	27	27	27	27	27	27	27	28	27	27	55	55	55	40	55	50	52	50	52	51	53	54
	GCA 021150945.1	GCA_021150945.1	28511	28645	28982	28868	28198	28377	28448	28448	27776	28245	28245	28245	27499	27102	27097	27145	27213	27171	12	10	0	25	25	25	25	25	25	25	25	26	25	25	53	53	53	38	53	48	50	48	50	49	51	52
	Botswana-018719-ASP S98	Botswana-018719-ASP_S98	28516	28649	28987	28873	28215	28397	28471	28471	27788	28262	28262	28262	27532	27116	27111	27159	27226	27183	29	27	25	0	0	0	0	0	0	0	0	1	0	0	28	28	28	55	38	33	35	33	35	34	36	37
ST1-NICU-BSI-Oct-21-1	Botswana-MF7332-ASP S102	Botswana-MF7332-ASP_S102	28516	28649	28987	28873	28215	28397	28471	28471	27788	28262	28262	28262	27532	27116	27111	27159	27226	27183	29	27	25	0	0	0	0	0	0	0	0	1	0	0	28	28	28	55	38	33	35	33	35	34	36	37
ST1-NICU-BSI-Jul-21	Botswana-MF5217-ASP S101	Botswana-MF5217-ASP_S101	28516	28649	28987	28873	28215	28397	28471	28471	27788	28262	28262	28262	27532	27116	27111	27159	27226	27183	29	27	25	0	0	0	0	0	0	0	0	1	0	0	28	28	28	55	38	33	35	33	35	34	36	37
ST1-NICU-BSI-Nov-21-1	Botswana-MF8369-ASP S103	Botswana-MF8369-ASP_S103	28516	28649	28987	28873	28215	28397	28471	28471	27788	28262	28262	28262	27532	27116	27111	27159	27226	27183	29	27	25	0	0	0	0	0	0	0	0	1	0	0	28	28	28		38	33	35	33	35	34	36	37
ST1-NICU-Env-Apr-21-2	Botswana-100-ASP S131	Botswana-100-ASP_S131	28516	28649	28987	28873	28215	28397	28471	28471	27788	28262	28262	28262	27532	27116	27111	27159	27226	27183	29	27	25	0	0	0	0	0	0	0	0	1	0	0	28	28	28	55	38	33	35	33	35	34	36	37
ST1-NICU-Env-Apr-21-1	Botswana-3-HCW-ASP S138	Botswana-3-HCW-ASP_S138	28516	28649	28987	28873	28215	28397	28471	28471	27788	28262	28262	28262	27532	27116	27111	27159	27226	27183	29	27	25	0	0	0	0	0	0	0	0	1	0	0	28	28	28	55	38	33	35	33	35	34	36	37
ST1-NICU-BSI-Nov-21-2	Botswana-MF8692-ASP S105	Botswana-MF8692-ASP_S105	28516	28649	28987	28873	28215	28397	28471	28471	27788	28262	28262	28262	27532	27116	27111	27159	27226	27183	29	27	25	0	0	0	0	0	0	0	0	1	0	0	28	28	28	55	38	33	35	33	35	34	36	37
ST1-NICU-BSI-Dec-21-1	Botswana-MF9281-ASP S107	Botswana-MF9281-ASP_S107	28516	28649	28987	28873	28215	28397	28471	28471	27788	28262	28262	28262	27532	27116	27111	27159	27226	27183	29	27	25	0	0	0	0	0	0	0	0	1	0	0	28	28	28	55	38	33	35	33	35	34	36	37
ST1-NICU-BSI-Mar-22	Botswana-MF1706-ASP S108	Botswana-MF1706-ASP_S108	28517	28650	28988	28874	28216	28398	28472	28472	27789	28263	28263	28263	27533	27117	27112	27160	27227	27184	30	28	26	1	1	1	1	1	1	1	1	0	1	1	29	29	29	56	39	34	36	34	36	35	37	38
ST1-NICU-Env-Apr-21-3	Botswana-90-ASP S137	Botswana-90-ASP_S137	28516	28649	28987	28873	28215	28397	28471	28471	27788	28262	28262	28262	27526	27116	27111	27159	27226	27183	29	27	25	0	0	0	0	0	0	0	0	1	0	0	28	28	28	55	38	33	35	33	35	34	36	37
ST1-NICU-BSI-Dec-21-2	Botswana-MF9277-ASP S106	Botswana-MF9277-ASP_S106	28516	28649	28987	28873	28215	28397	28471	28471	27788	28262	28262	28262	27526	27116	27111	27159	27226	27183	29	27	25	0	0	0	0	0	0	0	0	1	0	0	28	28	28	55	38	33	35	33	35	34	36	37
ST1-MMW-BSI-Aug-22-1	Botswana-040228-ASP S117	Botswana-040228-ASP_S117	28544	28677	29015	28901	28243	28425	28499	28499	27797	28270	28270	28270	27560	27124	27119	27167	27234	27191	57	55	53	28	28	28	28	28	28	28	28	29	28	28	0	0	0	29	12	7	9	7	9	8	10	11
ST1-MMW-BSI-Aug-22	Botswana-MF6686-ASP S118	Botswana-MF6686-ASP_S118	28544	28677	29015	28901	28243	28425	28499	28499	27797	28270	28270	28270	27560	27124	27119	27167	27234	27191	57	55	53	28	28	28	28	28	28	28	28	29	28	28	0	0	0	29	12	7	9	7	9	8	10	11
ST1-MMW-BSI-Aug-22-2	Botswana-040227-ASP S116	Botswana-040227-ASP_S116	28544	28677	29015	28901	28243	28425	28499	28499	27797	28270	28270	28270	27554	27124	27119	27167	27234	27191	57	55	53	28	28	28	28	28	28	28	28	29	28	28	0	0	0	29	12	7	9	7	9	8	10	11
	GCA 020680445.3	GCA_020680445.3	28477	28604	28941	28827	28151	28347	28417	28417	27717	28186	28186	28186	27465	27042	27037	27085	27160	27118	42	40	38	55	55	55	55	55	55	55	55	56	55	55	29	29	29	0	29	24	26	24	26	25	27	28
ST1-FMW-BSI-Jun-22	Botswana-MF4981-ASP S112	Botswana-MF4981-ASP_S112	28549	28682	29020	28906	28245	28427	28501	28501	27798	28273	28273	28273	27554	27127	27122	27170	27234	27192	57	55	53	38	38	38	38	38	38	38	38	39	38	38	12	12	12	29	0	7	9	7	9	8	10	11
ST1-FMW-BSI-Mar-21	Botswana-MF2335-ASP S97	Botswana-MF2335-ASP_S97	28539	28672	29010	28896	28240	28422	28496	28496	27794	28266	28266	28266	27555	27119	27114	27162	27229	27187	52	50	48	33	33	33	33	33	33	33	33	34	33	33	7	7	7	24	7	0	2	0	2	1	3	4
ST1-ICU-BSI-Jun-22	Botswana-MF4626-ASP S111	Botswana-MF4626-ASP_S111	28541	28674	29012	28898	28242	28424	28498	28498	27796	28268	28268	28268	27557	27121	27116	27164	27231	27189	54	52	50	35	35	35	35	35	35	35	35	36	35	35	9	9	9	26	9	2	0	2	4	3	5	6
ST1-AE-BSI-Jun-21	Botswana-MF4084-ASP S100	Botswana-MF4084-ASP_S100	28539	28672	29010	28896	28240	28422	28496	28496	27794	28266	28266	28266	27555	27119	27114	27162	27229	27187	52	50	48	33	33	33	33	33	33	33	33	34	33	33	7	7	7	24	7	0	2	0	2	1	3	4
ST1-ICU-BSI-Mar-21	Botswana-MF3161-ASP S99	Botswana-MF3161-ASP_S99	28541	28674	29012	28898	28242	28424	28498	28498	27796	28268	28268	28268	27551	27121	27116	27164	27231	27189	54	52	50	35	35	35	35	35	35	35	35	36	35	35	9	9	9	26	9	2	4	2	0	3	5	6
ST1-ICU-BSI-Aug-22-1	Botswana-037808-ASP S115	Botswana-037808-ASP_S115	28540	28673	29011	28897	28241	28423	28497	28497	27795	28267	28267	28267	27556	27120	27115	27163	27230	27188	53	51	49	34	34	34	34	34	34	34	34	35	34	34	8	8	8	25	8	1	3	1	3	0	4	5
ST1-ICU-BSI-Aug-22-2	Botswana-037807-ASP S114	Botswana-037807-ASP_S114	28542	28675	29013	28899	28243	28425	28499	28499	27797	28269	28269	28269	27558	27122	27117	27165	27232	27190	55	53	51	36	36	36	36	36	36	36	36	37	36	36	10	10	10	27	10	3	5	3	5	4	0	1
ST1-ICU-BSI-Aug-22	Botswana-MF6777-ASP S119	Botswana-MF6777-ASP_S119	28543	28676	29014	28900	28244	28426	28500	28500	27798	28270	28270	28270	27559	27123	27118	27166	27233	27191	56	54	52	37	37	37	37	37	37	37	37	38	37	37	11	11	11	28	11	4	6	4	6	5	1	0
																														0	0	1	0	0		28		55	38	33	35	33	35			37
