# Supplementary material for: Carbapenem-resistant Acinetobacter baumannii at a hospital in Botswana: detecting a protracted outbreak using whole genome sequencing
Source: Microbiol Spectr. 2025 Nov 17;14(1):e01768-25. doi: 10.1128/spectrum.01768-25 (PMC12772292; doi:10.1128/spectrum.01768-25)
Supplement: File S6 — FASTA-format nucleotide sequences representing unique outbreak-specific alleles identified through the DAMAGE pipeline, supporting molecular tracking of A. baumannii outbreak strains [file spectrum.01768-25-s0006.txt]

>Botswana-040228-ASP_S117_00001_GDLADOOE_00218_putative_fimbrial_chaperone_YadV
ATGCTTTTTCGTGGTCGTAAATTTTTTTGGGGAATGGCTTGTCTTCAAGCATTAATTGCTACTACAGGGCATGCCAAAATAGTACTTCATGGTACACGTGTAATCTATCCATCAGATGCTCGAGAAGTAAACTTACAACTCAGCAATAACGGTACAGCGCCTTCATTGGTTCAAGCTTGGATTGATGATGGAAACGCTAAATCAACTCCCGATGAAGCGAATGTCCCTTTTATCATTACACCACCTATTTCAAGAGTAGAACCCTCTAAAGGGCAAACTTTACGAATTACTGCACTACCTAATGCTTCTCAATTAAACCAAAATAAAGAAAGTGTATTTTGGCTTAATGTATTAGATATACCACCAAGGCCGGAAGGTAAAAAACAAGAAAATAATGAAGTATTAACCAATAATTTTCTTCAATTAGCGATACGTTCACGAATTAAGTTCTTTTATCGACCAGTAAGTCTAGAAGAAAATATTAATACATTAAGTGAAAAAATTCAGTGGGTAAAAAATGGTGAAAACTTGCTTATTAAAAACCCTACTCCCTTTTACATTACAATAAGCTCAGTTTTTCAAGAAATAAATCATCAAAAAACAGATTTATTAAAACAGGGTTTAATGCTTTCTCCTTTTTCAGAAGATCAAATAAAACTTAAAAATAGCAATATAACAAATATGAGCTTTGTTTATATAAATGATTATGGTGGAAGAATTGAACAAGTAATAAGGTTCTAA
>Botswana-040228-ASP_S117_00001_GDLADOOE_00952_NADH_dehydrogenase
ATGACCCAAAACTTACATCATATTGTTATTGTCGGTGGTGGCGCTGGTGGTTTAGAACTCGCCACGCAACTTGGTGAAACTTTTGGGAAAAATGGTAAAGCCAAAATTACATTGGTTGACCAAAATTTAACTCATATCTGGAAACCATTACTTCATGAAATTGCGGCGGGTTCTTTAAATCCTCACGAAGAGCAAACCAATTATTTTGCCCATGCAGAGAAACACCACTATGAATTTGTGTTGGGAACATTAACAGCAGTAAATAAAGATAAGAAAATAATTGATTTAATTCCCCCTCAAGTCTCTAAAGAACAAAATACCCATATTCAACAACTCAGTTACGATACACTGGTTTTAGCGCTTGGTTCAGTATCAAATGATTTCAATACACCCGGTGTTCGTGAAAACTGCCATTTCCTCGATAGCCGTAAACAGGCGGATATTTTCCAGCAAGATCTTTTACACTTATATATCGAAGCGCTAAATCAACCCGATCAACGTACATTAAATATTGGAATTATTGGTGCGGGGGCAACAGGTGTCGAACTTGCGGCTGAACTGATTGAAACGACCAAAAACTTTTATCGCTATGGTTTGAAAAAGATCCATCCGAATCAAGTCAAAATTACACTCATTGAGGCCTCAGAACGCATCCTCCCTGCCCTAAGTGAAAAAACAGCTGAACATAGCGCAAAACAGCTTCAAAAAATGGGTGTTGAAATTTTAACTAAACACCGTGTTGAAAAAATTGATGAACACCATATCTATTTTAGTAATGGTAACCAGCTCAACAGTGATATTACGGTATGGGCAGCTGGGGTAAAAGCACCAAAAGTACTTGAAAGTCTTAGCGATTTCGAACGTGACAATATTAACCGCTTAATGGTCTATGCAACGCTGCAGACCTATTCCGATCCTAATGTATTTGCATTTGGTGATTGTGCGCATTGCCAACTTGATGCAAGACACCCGCCTCTCGGACCACGCGCTCAAGTTGCTAGTCAACAAGCAAGCTTTTTAGTCGATGCTATGGCTGCTAGACTAAATGGTCGATCACAACCGATGTTTACTTTTAACGACAAAGGTTCACTTGTGTCTTTAAGTCGTAATAAAGCGGTTGGAGAATTACTGGGGGATGTCAGTGTCCAAGGATATATTGCCAAAACGATGTATGTATCTTTATATCGTTTACATCAAGCAACAATTCACGGATACACTCAAGCTGGACTACTCACAATGAAAGATTTACTTACAAGACGAGTACGACCAAAAATTAAGCTGTATTGA
>Botswana-040228-ASP_S117_00001_GDLADOOE_01138_Pyridoxal_4-dehydrogenase
ATGGCAATTAAACACTTACTACCAGGAAAAATTGGTTTTGGTGGCGCACCACTGGGCAATATGTTCCGCAATATTCCTGAAGAAGAAGCTCAAGCAACAGTTCATGCAGCTTGGGACTTGGGTGTACGTTATTTTGATACAGCACCACTTTATGGTTCAGGACTTTCTGAAATCCGTATGGGTGAAGCGCTTTCTCAATATTCACGTGATGACTATGTGCTTAGTACTAAAGTTGGACGCATCATGTTAGATGAAGAAGAAGATGCTGCATCACGTGATTTGGGTGAAAAAGGTGGTTTATTTGAATATGGTTTGAAAAATAAAATCCTGAATGATTATTCAGCAGATGCAACTTACCGTTCAATCGAAGACAGCCTAAAACGCTTAAAAACAGACCGTATTGATATTGTGTGGATTCACGATCCAGCTCAAGACTTCTACGGTGATAATTGGTTAGAACAGTTCAATATTGCCCGTACTGGAGCATTCCGTGCCTTAACTAAGTTACGTGAAGAGGGCGTCATTAAGGCGTGGGGCTTAGGTGTTAACCGTGTTGAACCATGTGAATTAACTTTGGATTTAAGCGAAGCTCAACCAGATGCATTCTTGTTAGCTGGTCGTTATAGCTTGCTTGACCATGGCCGTGCTTTACAACGTTTAATGCCAGAAGCATTCCACCAAAATGTAGATATCGTGGTTGGTGGCCCTTATAGCTCAGGCGTATTGGTTGGTGGAGAACATTTTGAATATCAAAAAGCTTCATCAGAGATTTTGGATAAAGTAGCCAGAATTAACCAGATTGCTCAGCGATTTGGTGTTGATGTGAAAGCTGCTGCACTCCAATTCTCATTAGCTAACCCAGCGGTTGCTGCGGTGATTCCTGGTTCAAGTAAACCTGGTCGTATGGCAGAAGATTTAGCTGCGTTAGATGCGGTAATTCCAGCCGAATTCTGGGAAGAGATGCGCCGCCAAGGTCTTGTATCTGAATTTGCACCATTACCTATCCGTTATTTTTTAAGGAGGGCGGTAGCCCTCCACAGCGAGTTTTATCATGAAATTAGATCTTCAAAATAA
>Botswana-040228-ASP_S117_GDLADOOE_01227_00001_Putative_aliphatic_sulfonates-binding_protein
CTATTTCACGACTTTTTGAGCAAAACGTGGATCTAATAACTGATCGACCACTTGATTGACATTGGTGCCTTTTCTAACCAAGTCTTCTTCAGTCAAAATTTTCCCAGAACGTTTTAGCGCTTGTGCTTGAGTTGCTGATGGAATACTTTGATCAAAGTTTGTTCGGCTCAATTGTAGTTTAGCCACAGGTAGAGGGAGTTTTGATTCTTGAGCTAAAAGTGCTGCCACTTTATCTGGATTGGCTTTTGCCCATTTTCTGGCTTGTTCGTAGGCTTTAATAACTGCTTCAACCGCTTCAGGGCTTTGCTTTGCAAAGTCTTCTTTCACGCTAAGCACGCTATAACTATTAAATGCTACATTACGATAAAGTAATTTCGCGCCCGATTGAATTTGAGCTGAAGCCATTAATGGATCAAGCCCCGCCCAAGCATCTACTTGGCCACGTTCTAATGCGGTTTTGCCATCTGGATGTTGTAAATGGACCAGTTGTACATCGCGTTTACTTAAGCCTACTGTTTCTAGTGCTTGTAGTGTAAATAAGAAAGGATCGGTTCCTTTTGTAGCTGCAATTTTCTTACCTTTTAAATCTTTTAGACTTTTAATGGGTGAGTTTTTTGCGACAACGAGGGCGGTCCATTCCGGTTGGCTTTGTACATAAACAGTTTTAATTGGACTTCCATTCGCTCGACTTAATACAGCAGCTAATCCAGCAGTAGAAGCAAAATCGATACTATTACTGTTGAGATATTCTAATGAGCGGTTACTGCCTTGGCTGAAAACCCATTTAATTTGGGTATTTGGTAGTGCTTTTTCGAGAAGTTTTTGATCGTTTACCACTAGACTGGTTGGTGCGTAGTAGGCGTAATCAAGTTTAAGTGTAGTCGGAATTGCGGCAAAAGTAGATGAAGCAAATACAAACCCCAATGTTGATGCCAACAAAGTCTTTGGTAGAGAAAATTTTGATTTTAAAGACAT
>Botswana-040228-ASP_S117_GDLADOOE_01293_Chromosome_partition_protein_Smc
CTATGACTCCGAAACTAACCCGTATTCTTTTGCCTGTTCTAAATTGACAGTGACTAATTTTGATGTACCCGGTTCAGGCATGGTTACACCCAACAAGTCAGTTGCCATGGTCATCGCCAGCTTATTATGTGTAATGTAAATGAATTGTACATGTTCAGAAAGCTCTTTTACCAAATTACAATATCTCTGTACATTCGCATCGTCGAGTGGAGCGTCCACTTCATCGAGTACACAAAACGGTGCCGGATTTAACCTGAAAATAGCAAATACTAATGCTAACGCTGTTAACGCTTTTTCTCCACCGGAAAGTAATGCTAGAGAACTGTTTTTCTTACCCGGTGGTCTCGCCATGAGCTTAACCCCAGATTGCCAATCATCCTCAAGACTTAAACTAGCTTCACCACCATTAAAAACTTTTGGAAATAGATTTTGTAACTCTTGATTAATCTGATCAAAAGTCGACATAAACAACTTACGGGTTTCTTGGTCAATGCTCTTCATCGCATCTTTTAACTGAGTTACCGTATTTTCCAAGTCTTGAATCTGGTGGCTCAACTCATCAAAACGCTGAGAAACCTCTTCAAACTCTTGTGAAGCAGCTAAGTTAACTGCACCGATCTTTTCAAACTGTTTCTGTACTTTTTCTAGCTTTTGCTGGTGTTCAGTTAAATATATTTTCAAGCCCGTTTGAAGCTCGGCATTTAACTCTTTGAGCTGTTCTTGATAGTGCTCACGGTCCGACTTGGCTGCTTGCCATGCTAAACGTTTGGCTTCAAGCTGCTCTCTAAGCTTTTCATCTTGCTGTTGGTATTGATGGCGTTGGTCTGTAAGCGTTTGTTGCTTCTCTTGGACACTATTAAGCTCAATCTGCCATTCATTCCATGTCTTTTGCAGCTTTTCGGTTTGAGCAAACTGTTGTTGAAACTCTGACTCAAGGTTTGGCAACTCTAACTGAATAGGGTCAACAAACTTTTTCGCTTGCTCCATTTGCGCTGTAATTTGTTGATATTGGCTCTGCAAGAACGAAATATCTTTTTCAAGCAGCTCAATTTGTTGAGTTGTCTGCGTACTATTACGTCGTAAAATCTCACGTTCTTGTTGTTGCTGTTGTAAGACTTGTTGCTGTTCCTCAAGCTGCTCTGTTAATTCTTCTACCTGAAATTGCAAAGTTTTATAGTCAGGTAAAATAGTTTCGAGCTTCATTGCCAATGCATGCAAATCAATTTCAAGATCATCTTTTTGCATCGCATCTTCTTCAAGCTGCGTATCTAATTGAGCGAGTTGATCTTTCAATTGCTGTTTTTGCAATAAAAATGCTTGTGCTGCGGTTTGTTGCTTGGCAATTTGTACATCAAGCTGTTGCAAGTCTTTTTGTTTTTGTTTAATGACTTGTTGTTTTTGCTGTAGGTCAACTTGTAACTGTCCTAGCTCATCTTTTTGCTGAACTATAATTTGATCTAATGCTTGTAATTCTGGTTGCTGCTTTTGAAGAACTTGTTCAATTTCGTCTAGACGTATACGATGAGTGAGCATACCTTGCGCACTTTGACTTTCGTCATCATACATAAGAGCAATTACCCAATCTTGCCCGACATGATAACCATCTAAAGTCAAAATAGACTGGCCATATTGCAGTTGCTTTTGTTCATTTAAAGCATGAGATAAATCTTGTGCAATCGCTACATTCGAGAATATTGATAGCTGTGGCGATGCAATCCAATCATTCAAGCAAGTCAGGTTCCCCTTAAATTTGCTTGATTGCTCTGAAGGCTTTAACTGGCGAGCAATTCCTTCCTGAAAGGGTTGTTCAGTTTCAACAATATGTGCCTGTAACCATTTTGCTAAAAACTTTTCAATAATTTGTGCGTGTGGTTTGCCCTGCTCTGTTAACTCTAGAGCCTGCATTAAACGTAGCGTATCTTGGTTTTGCTTTGGACTTTGTTTAGCAACAAGCTGGCTTAAGTTTTTCTGCTCTGATAATAAAACCTGTATTTCTGTTTTTAACGTTTGCTGCTGGTTTTTATTTACCTGATGCGCTTGTTGAGCTTGTTCAATACGCTGCACATACTGCTCAATTTCAGCTTCTAGCGTTGAGATTTCACGACAAAGCTGCTGCTGTAATTGCTCAAGCTCGCCTTGTTCATCTTCGTGTACTTGCGATTGGATCTGGTTTGCTTGATGTTGCAGCGTTTCTTTTTGCTGTTCAATGCGCTGAACATTTTTGCCTAATTGCTCGATTTGAGCAGACATTTGCATTTTTTGCTGCTGTTGTTTTTCAACCTGAGCTTTTACTTGCTCAAATTGTTGCTGCGCTTGCCGTTGCTGTGATTGTAAACCTGCAAAACTTTGCTCTGCTTCAGCTGCTGTATGCTCAATTGCAGTTAAAGCTTCGGTTTGCTCTTCTAACTGGCTATTCAGTGTTTCGAGTTGCAATTCAGAAAGCTGTAAACGTTCTTTAGTTTGGGCTTTTTGCTGTTCTAACTGAACGAGAGTTGTACTATTTTGCTGAAATAAACTTTGTTTTTGCTCTAGAGTCATTTTCAGTTCAGACAGTTTCTTTTCAGCTTGTTGCCATTCTTGTTGTAACGGTGAAGATTGCTGAATAAGTCTCTGAAATAAAGCACTGGTAGATTCTAAATCATGTTCAATCGTACTTAATTCTGAACGAACTAATTTAAATGTTTCCCCCAGTTCGTTCATTTGAACGGTATATTCTTCTTGTAGGCGTACACTTTTCTCTGCCTGAAAAGACAAAATTTCAATTTTTAGGGTACGAATCTGGCTTTCTAATGTTTTATATTGAACCGCTGCTTCTGACTGGCGTTTAAGCGTTTTAAGTTGTGATTTTAACTCAAGCGCAATATCTTCCAAGCGTGAAAGGTTTTGCTCCGTATGTTCAAGGTGCTGCAAGGTTTCGCGGCGACGCGCCTGATAACGGGAAACACCTGCCGCCTCTTCAATGAAAATACGCATTTCTTCTGGCTTGGCATCAACCAAGCGGTTAATCATGCCTTGTTCAATGACTGCGTAAGAGCGTGGCCCTAACCCTGTGCCCAAGAAAATGTCAGTAATATCACGGCGGCGACAACGTGTACCATTTAAGAAATACTCAGATTTACCTTCGCGGGTCACCTGACGACGAACTGCGAGCTCATTATAAGCATTATAAGCTCCACCTAATTTGCCATAGGTATTGTCAAAACGCAGTTCTACACTGGCAACACCAACTGGCTTACGCTTGGATGTTCCGGTAAAAATAACATCTTGCATGCTACCACCACGCAGCTGACGAGCGTTTGACTCCCCCATCACCCAGCGGATCGCATCAATAACATTGGATTTGCCACAACCATTTGGACCAACCACTGCTGTGCGGTTCGCCTTAAAATTTAAAGTTGTACTATCTGCAAAAGATTTAAAGCCGGAAAGTTTTAAACTGCTTAAACGCAT
>Botswana-040228-ASP_S117_GDLADOOE_01382_Putative_competence-damage_inducible_protein
ATGTTCAATAAATGTTGCGAATTATTAGCAAAGGAAAAAATTAAAATTGCATTTTTTGAAAGTGCCTCTGCGGGCTACCTAGCTTATCGTTTCTCTTTAAGTCCTTATTCAGGCGATATTCTGATTGGAAGTCTTGTGAGTTACGACCTTCGCGTAAAGGAAAATACCTTACATATTTCAGAAGAGCTTATTGAAAAATATACTGCAGAATCAATGCAAGTAACTGTTGAAATGATTAATAAAGGTAAAGAACTTTTACATGCTGACCTGTATGTTGCCTGCACAGGTCTTTTGAAAAAAGGCGGCTCTGAAACACCAGAAAAACCTGTAGGTACTTTCTTTTACTCAATATATTATAAAAATAATTTTAGACGTGTTTTAAGGGGGCCTGCCTTTTTAAAACTAAGAAAGTTGATTTACTATGTTACTCAAGATATAAAACTTATTATATTAGAAGACAAAAGGCGTTAA
>Botswana-040228-ASP_S117_GDLADOOE_02152_hypothetical_protein
ATGAATGAAAATGCAGAACTTATAAAGTACATTGATGTCGCTGAAAGTGTTTATGAGCGGGTATACGAAAATAACCAAATTTCTAACAGCTTGGTTGTTAACTTAAATCGTGTAATGGACGAAATAAAAAAACAAGCTAAAGAAAAAAATTTGAAGTTGAAATATCCTTCTATTGATTTTGAATATTGTTTAAGTCTGCCTTTACCAGATAGAGATGTAAAAGTAGATTTAAGTTTGATTCCTCATTTTGAGTATCGTGATGAATGTATTTTGTGGCTAACAAACTTTATTGGAAAAATTAGTGTGCCTCAAAAGATGAATAGGCAACGATTAAACTCTCGTTAA
>Botswana-040228-ASP_S117_GDLADOOE_02315_hypothetical_protein
ATGCACCGGGAACAGGCTGACTACTTGCATTTGCGAGAGTTGGGCGGTTTAGAATTATTAAAAGCACATTATCACCAAACACAATTTTCAAAGCATACTCATGAAGGATATTGTATTGGTGTCATTGAAGAGGGTGCACAGTCTTTTTTTAGGACGGGTCAGCTACATGTTGCCCCTAAAGGTGACATTATTTTGGTTAATGCAGATGAAATTCACACCGGCTCATCTGCTGTCGAATCGGGCTGGCGTTACCGTGCAATCTATCCTACACCCGAAATGCTTGCTGAAGTAAGCCAAGATTTTTTTGAGCAAGGCCATGGGGCACCTTGGTTTCCGCAAGCTGTAATTCAGGACTTGGGATTATCTCAACAACTCTGTTTATTATTTGATTTATTAGAACAAAAAGACAATTTTTTGCTTAAAGAAACCATGTATTTATCAACATTAGCATGCTTAATGGTACGTCATGGTAAGTCAAGACACACCTTTTGTGAGTTGCCAGAAGCTTATTCAAAAGTATTAAAAGTTAAAGATTTGTTAGCTGATATGCCTGAAAAGAATTTTTCTTTGCAGGAATTGGCTGATATGGTCGGATTAAGTGCATGGCATTTTTTAAGACAATTTAAAAAACATGTGGGTTTACCGCCTCATGCATGGTAA
>Botswana-040228-ASP_S117_GDLADOOE_02400_3-oxoacyl-[acyl-carrier-protein]_reductase_FabG
TTAACGCATGAATAAACCACCGTTAATATCCCATGTTGCACCAGTCACAAAACTTGCATTTGGACTCGCAAGCAACCCACAAGTTTCAGCAATAAAATGCATACTTCCTAAGGCTTTAACCGGAATATTCTGGATGAACTGTTCCATTTTTTCGTCTGGCACCACACTATGAACGATTGGTGACTCCATTGGTCCCGGTGCAATCGCATTGACCGTAACACCTTTTGCCGCAAACTCTTTGGCAAAGATTTTGGTTAACGTCACAATGGCCCCTTTGGTTGCCGCGTAGTGTGCACCCGTTGCAGTACCGCCGTTTTGTCCCGCTAAAGACGCCATATTAATGATGCGTCCATAACCTTTTTTGGCCATGTATTGACCAATAATTTGACAAGCCTGAAAGGTGCCGCGTTGGTTAACTTGGGTCACCCAATCAAAATCGGCTGCGGTAATTTCTAATACAGGCGTTGCTTTGGTGACGGTGGCATTGTTAATTAACACATCAAGTTTAGAAAATTTCTCTTCAATCCATTGCACCGCTGCATGAAAATCTGCCACGACCGAAATATCCAGCTTTAAAGGAAACATATTTTGGGCATACTGACTTTGTGCCTTAGCATTTTCAGCTTTTTCAAGCGTACTGGCTGACAAAATCACTTGATGGCCTTGGCTCGCAAAATATTCAGCAATCACATTACCGAGTCCAGAAGCAGCACCTGTCACTAAAACAACCTGTTTCAT
>Botswana-040228-ASP_S117_GDLADOOE_02961_Replication-associated_recombination_protein_A
ATGTCAGACACCCATATTCCACTTCCTGAACGCCTGCGCCCGAGAGACTTGTCTGAAATTATTGGGCAAGATCATTTGTTAGGTGAACATGCGCCCTTACGTCAAATGATTGATCAGGGGCATTTGCCTTCTATTATTTTTTGGGGGCCGCCAGGCGTCGGTAAAACGACAATTGCTTTGCTTTTAGCTCAGGCAATAGATCGTCCATTTGTGAGCTTATCTGCGCTGAATACGGGCGTAAAAGAATTACGTGAAGTGATTGCAGAAAGTGGTGACTTACTGACACCTGTAGTTTTTATTGACGAAATCCATCGCTTTAATAAATCACAGCAAGATGCATTATTAGGTGCCGTAGAAAAAGGTAAAATTACCTTAATTGGCGCCACCACTGAAAACCCGTCTTTTGAAGTCAATAGTGCACTTTTATCACGCTGTCAGGTCTATACCTTAAACAGTTTAGACAGTGAAGCAATTCAGATGCTACTTAACAATGCACTCCAAAACGATAAATTTTTAAAAGAACGTTATATTCATATTGAAGAGTATGATGCTCTTTTACAGTTTGCAGCAGGTGATGCCCGTAAAGCACTCAATTTACTTGACTTAATTGCAAGTACTTTTGAGCCCGAAGTTGAAAATACGATTAATAATGCGGTTGTAGTAAAAGTCGCTCAGCAAAATATTGCGCGTTATGACAAATCGGGTGAACAGCATTACGACCTCGTTTCTGCCTTTATCAAATCGATTCGTGGTAGTGATCCGGATGCGGCTTTGTACTGGATGGCGCGGATGCTTAAAGGCGGGGAAGATCCGGTTTTTATTGCAAGACGTATGTTGATTGCTGCTTCAGAAGACATTGGAAACTCGAATCCAAATGCACTATTGCTTGCAGGTGAATGTTTCCGTTCTGTACAGGCGGTGGGAATGCCTGAGGCTCGAATTATTTTGGGTCAAACAGCAGTTTATTTAGCGACCAGTGCAAAAAGTAATAGTACTTACCTCGCAATTAATAAGGCCTTAGAACTTGCTGAGAAAACGGCAAATTTACCAGTACCTTTACACTTGAGAAATGCGCCAACCAAACTGATGAAACAGCAAGGTTATGGAATTAATTATCTCTATCCTCATGACTACCCTGAGCACTTTGTACTGCAAGATTATTTGTCGCCTGAGTTAAAGGGAACCAAACTCTATGAGTCGGCAAGAAACAAGCGTGAAGTTGAAGGTGAACGCCTACAACAACGCAGATGGCAGCAGGAACAATAG
>Botswana-040228-ASP_S117_GDLADOOE_03821_Arginine_N-succinyltransferase
TTAATTAACAGCCATTCGAAAATGTTCAGTGGCTTTGAGTTTATTGACCACTTCTGGACTCGAAACTTGTTTAACATGAACACTTAGCACCCGAACTAAAGAGCCATTTTCAACATTCAATTGGTTTGCCTGTTCTTTTGTTAACTGCAATATGTTCTGATGAGGTTTGCTATACACAAGAATGGCGCGATAATTTTCATAGTCATCATTGGCCACAATGTAAGATTCATCCCCTACAGCGATATTTTCAGTTTGTTCGACTTGTACCGTTACGGACTGACTTTCTTTAATCGCCCTTAAATTTTCGATATCTGCTTGCAACGTCGCACCGCCATCAAAAATATCGACATAGCCTTTATAGCGCAGTCCTTCTTCAAGCAAGAGATTGTAGGCTGGTCGAGTATTTGGGTGAACAATGCCAATCGCAGCTTTAGCATCGTCCGGCAACATATCGACATAGAGTGGATGTCTTGGCATCAGCTCAGCAATAAAAGCCTTTTGCCCGACACCACTTAAGTAATCGGCTTTGGTAAATTCAATATTAAAAAACTTATGACCTACTGCGTTCCAAAATGGTGATTGTCCATTTTCATCAGAATATCCGCGCATTTCGGCAACAATCGTTTCTTCAAAATATTGACGGAATGCTGAAAGAAATAAGAAACGGACTTTAGATAGAAACTTGCCATTTTTATTTAAGCGATAGTCAGGGTCTAAAAATAAAGTACAAAGCTCACTACAGTTGGTATGGTCATTACTCAAATACAAAGTCGGTAAAGCGTTATAAACACTTAACGGTTCAGAAGCATGAACTTGTGTTCCTACATGAAAGTTATACCAAGGTTCTTTTAAACCAAGTGCGACTTCAATACCGCAAACACCGACAACTTTGTTGAGTTCAGTATCTTCTAAAACAAATAGGTAAACCTGATCTGCCATTGGGAGTTCGCCTGCGACTGTCTTACACGCCCTCTCAATACGAGCAGCAAGTTTTTGCATATTTGGCTGCAAAGATGTCAAACCAAAACCTGCTTTTTGCGCCAACAGGTAAAGGTCATTAACATCTTTAGGTTCAATGTAGCGAATAATCATCAT
