# Supplementary material for: Carbapenem-resistant Acinetobacter baumannii at a hospital in Botswana: detecting a protracted outbreak using whole genome sequencing
Source: Microbiol Spectr. 2025 Nov 17;14(1):e01768-25. doi: 10.1128/spectrum.01768-25 (PMC12772292; doi:10.1128/spectrum.01768-25)
Supplement: File S7 — K- and O- loci of Acinetobacter baumannii isolates (KAPTIVE). [file spectrum.01768-25-s0007.xlsx]

## Sheet: Legend
Supplementary File 7: K- and O- loci of Acinetobacter baumannii isolates (KAPTIVE)

## Sheet: K_O_Loci
Simple Strain Name	Isolate	Original_Assembly	Best match locus_K	Best match type_K	Match confidence_K	Identity_K	Coverage_K	Length discrepancy_K	Expected genes in locus_K	Expected genes in locus, details_K	Missing expected genes_K	Other genes in locus_K	Other genes in locus, details_K	Expected genes outside locus_K	Expected genes outside locus, details_K	Other genes outside locus_K	Other genes outside locus, details_K	Truncated genes, details_K	Extra genes, details_K	Best match locus_O	Best match type_O	Match confidence_O	Identity_O	Coverage_O	Length discrepancy_O	Expected genes in locus_O	Expected genes in locus, details_O	Missing expected genes_O	Other genes in locus_O	Other genes in locus, details_O	Expected genes outside locus_O	Expected genes outside locus, details_O	Other genes outside locus_O	Other genes outside locus, details_O	Truncated genes, details_O	Extra genes, details_O
ST1-NICU-BSI-Apr-21	Botswana-018719	Botswana-018719-ASP_S98	KL17	K17	Typeable	99.97%	100.00%	1 bp	18 / 18 (100.00%)	KL17_01_wzc,99.86%,100.00%;KL17_02_wzb,100.00%,100.00%;KL17_03_wza,100.00%,100.00%;KL17_04_gna1,100.00%,100.00%;KL17_05_gne2,100.00%,100.00%;KL17_06_wzx_KL17,100.00%,100.00%;KL17_07_alt1,99.68%,100.00%;KL17_08_gtr39,100.00%,100.00%;KL17_09_wzy_KL17,100.00%,100.00%;KL17_10_gtr40,100.00%,100.00%;KL17_11_itrA1,100.00%,100.00%;KL17_12_qhbC,100.00%,100.00%;KL17_13_qhbB,100.00%,100.00%;KL17_14_gdr,100.…		0		0 / 18 (0.00%)		0				OCL1	OC1	Typeable	100.00%	100.00%	0 bp	9 / 9 (100.00%)	OCL1_01_gtrOC1,100.00%,100.00%;OCL1_02_gtrOC2,100.00%,100.00%;OCL1_03_pda1,100.00%,100.00%;OCL1_04_gtrOC3,100.00%,100.00%;OCL1_05_gtrOC4,100.00%,100.00%;OCL1_06_orf1(ghy),100.00%,100.00%;OCL1_07_gtrOC5,100.00%,100.00%;OCL1_08_gtrOC6,100.00%,55.66%,truncated;OCL1_09_gtrOC7,100.00%,100.00%		0		0 / 9 (0.00%)		0		OCL1_08_gtrOC6,100.00%,55.66%,truncated
ST1438-AE-BSI-May-22	Botswana-026624	Botswana-026624-ASP_S110	KL46	K46	Typeable	98.95%	99.98%	-2 bp	21 / 21 (100.00%)	KL46_01_wzc,98.90%,100.00%;KL46_02_wzb,100.00%,100.00%;KL46_03_wza,100.00%,100.00%;KL46_04_gna2,99.53%,100.00%;KL46_05_psaA,99.40%,100.00%;KL46_06_psaB,98.70%,100.00%;KL46_07_psaC,99.57%,100.00%;KL46_08_psaD,95.69%,100.00%;KL46_09_psaE,98.83%,100.00%;KL46_10_psaF,99.71%,100.00%;KL46_11_wzx_KL5,98.50%,100.00%;KL46_12_gtr94,98.74%,100.00%;KL46_13_wzy_KL5,97.87%,99.70%;KL46_14_gtr14,96.93%,100.00%;K…		0		0 / 21 (0.00%)		0				OCL4	unknown (OCL4)	Typeable	98.58%	100.00%	0 bp	9 / 9 (100.00%)	OCL4_01_gtrOC1,98.31%,100.00%;OCL4_02_gtrOC2,98.83%,100.00%;OCL4_03_pda1,99.60%,100.00%;OCL4_04_gtrOC3,98.82%,100.00%;OCL4_05_gtrOC12,99.70%,100.00%;OCL4_06_orf1(ghy),96.94%,100.00%;OCL4_07_gtrOC5,98.41%,100.00%;OCL4_08_gtrOC6,97.73%,100.00%;OCL4_09_gtrOC7,98.90%,100.00%		0		0 / 9 (0.00%)		0
ST1-ICU-BSI-Aug-22-2	Botswana-037807	Botswana-037807-ASP_S114	KL17	K17	Typeable	99.97%	100.00%	1 bp	18 / 18 (100.00%)	KL17_01_wzc,99.86%,100.00%;KL17_02_wzb,100.00%,100.00%;KL17_03_wza,100.00%,100.00%;KL17_04_gna1,100.00%,100.00%;KL17_05_gne2,100.00%,100.00%;KL17_06_wzx_KL17,100.00%,100.00%;KL17_07_alt1,99.68%,100.00%;KL17_08_gtr39,100.00%,100.00%;KL17_09_wzy_KL17,100.00%,100.00%;KL17_10_gtr40,100.00%,100.00%;KL17_11_itrA1,100.00%,100.00%;KL17_12_qhbC,100.00%,100.00%;KL17_13_qhbB,100.00%,100.00%;KL17_14_gdr,100.…		0		0 / 18 (0.00%)		0				OCL1	OC1	Typeable	100.00%	100.00%	0 bp	9 / 9 (100.00%)	OCL1_01_gtrOC1,100.00%,100.00%;OCL1_02_gtrOC2,100.00%,100.00%;OCL1_03_pda1,100.00%,100.00%;OCL1_04_gtrOC3,100.00%,100.00%;OCL1_05_gtrOC4,100.00%,100.00%;OCL1_06_orf1(ghy),100.00%,100.00%;OCL1_07_gtrOC5,100.00%,100.00%;OCL1_08_gtrOC6,100.00%,55.66%,truncated;OCL1_09_gtrOC7,100.00%,100.00%		0		0 / 9 (0.00%)		0		OCL1_08_gtrOC6,100.00%,55.66%,truncated
ST1-ICU-BSI-Aug-22-1	Botswana-037808	Botswana-037808-ASP_S115	KL17	K17	Typeable	99.97%	100.00%	1 bp	18 / 18 (100.00%)	KL17_01_wzc,99.86%,100.00%;KL17_02_wzb,100.00%,100.00%;KL17_03_wza,100.00%,100.00%;KL17_04_gna1,100.00%,100.00%;KL17_05_gne2,100.00%,100.00%;KL17_06_wzx_KL17,100.00%,100.00%;KL17_07_alt1,99.68%,100.00%;KL17_08_gtr39,100.00%,100.00%;KL17_09_wzy_KL17,100.00%,100.00%;KL17_10_gtr40,100.00%,100.00%;KL17_11_itrA1,100.00%,100.00%;KL17_12_qhbC,100.00%,100.00%;KL17_13_qhbB,100.00%,100.00%;KL17_14_gdr,100.…		0		0 / 18 (0.00%)		0				OCL1	OC1	Typeable	100.00%	100.00%	0 bp	9 / 9 (100.00%)	OCL1_01_gtrOC1,100.00%,100.00%;OCL1_02_gtrOC2,100.00%,100.00%;OCL1_03_pda1,100.00%,100.00%;OCL1_04_gtrOC3,100.00%,100.00%;OCL1_05_gtrOC4,100.00%,100.00%;OCL1_06_orf1(ghy),100.00%,100.00%;OCL1_07_gtrOC5,100.00%,100.00%;OCL1_08_gtrOC6,100.00%,55.66%,truncated;OCL1_09_gtrOC7,100.00%,100.00%		0		0 / 9 (0.00%)		0		OCL1_08_gtrOC6,100.00%,55.66%,truncated
ST1-MMW-BSI-Aug-22-2	Botswana-040227	Botswana-040227-ASP_S116	KL17	K17	Typeable	99.97%	100.00%	1 bp	18 / 18 (100.00%)	KL17_01_wzc,99.86%,100.00%;KL17_02_wzb,100.00%,100.00%;KL17_03_wza,100.00%,100.00%;KL17_04_gna1,100.00%,100.00%;KL17_05_gne2,100.00%,100.00%;KL17_06_wzx_KL17,100.00%,100.00%;KL17_07_alt1,99.68%,100.00%;KL17_08_gtr39,100.00%,100.00%;KL17_09_wzy_KL17,100.00%,100.00%;KL17_10_gtr40,100.00%,100.00%;KL17_11_itrA1,100.00%,100.00%;KL17_12_qhbC,100.00%,100.00%;KL17_13_qhbB,100.00%,100.00%;KL17_14_gdr,100.…		0		0 / 18 (0.00%)		0				OCL1	OC1	Typeable	100.00%	100.00%	0 bp	9 / 9 (100.00%)	OCL1_01_gtrOC1,100.00%,100.00%;OCL1_02_gtrOC2,100.00%,100.00%;OCL1_03_pda1,100.00%,100.00%;OCL1_04_gtrOC3,100.00%,100.00%;OCL1_05_gtrOC4,100.00%,100.00%;OCL1_06_orf1(ghy),100.00%,100.00%;OCL1_07_gtrOC5,100.00%,100.00%;OCL1_08_gtrOC6,100.00%,55.66%,truncated;OCL1_09_gtrOC7,100.00%,100.00%		0		0 / 9 (0.00%)		0		OCL1_08_gtrOC6,100.00%,55.66%,truncated
ST1-MMW-BSI-Aug-22-1	Botswana-040228	Botswana-040228-ASP_S117	KL17	K17	Typeable	99.97%	100.00%	1 bp	18 / 18 (100.00%)	KL17_01_wzc,99.86%,100.00%;KL17_02_wzb,100.00%,100.00%;KL17_03_wza,100.00%,100.00%;KL17_04_gna1,100.00%,100.00%;KL17_05_gne2,100.00%,100.00%;KL17_06_wzx_KL17,100.00%,100.00%;KL17_07_alt1,99.68%,100.00%;KL17_08_gtr39,100.00%,100.00%;KL17_09_wzy_KL17,100.00%,100.00%;KL17_10_gtr40,100.00%,100.00%;KL17_11_itrA1,100.00%,100.00%;KL17_12_qhbC,100.00%,100.00%;KL17_13_qhbB,100.00%,100.00%;KL17_14_gdr,100.…		0		0 / 18 (0.00%)		0				OCL1	OC1	Typeable	100.00%	100.00%	0 bp	9 / 9 (100.00%)	OCL1_01_gtrOC1,100.00%,100.00%;OCL1_02_gtrOC2,100.00%,100.00%;OCL1_03_pda1,100.00%,100.00%;OCL1_04_gtrOC3,100.00%,100.00%;OCL1_05_gtrOC4,100.00%,100.00%;OCL1_06_orf1(ghy),100.00%,100.00%;OCL1_07_gtrOC5,100.00%,100.00%;OCL1_08_gtrOC6,100.00%,55.66%,truncated;OCL1_09_gtrOC7,100.00%,100.00%		0		0 / 9 (0.00%)		0		OCL1_08_gtrOC6,100.00%,55.66%,truncated
ST1-NICU-Env-Apr-21-2	Botswana-100	Botswana-100-ASP_S131	KL17	K17	Typeable	99.97%	100.00%	1 bp	18 / 18 (100.00%)	KL17_01_wzc,99.86%,100.00%;KL17_02_wzb,100.00%,100.00%;KL17_03_wza,100.00%,100.00%;KL17_04_gna1,100.00%,100.00%;KL17_05_gne2,100.00%,100.00%;KL17_06_wzx_KL17,100.00%,100.00%;KL17_07_alt1,99.68%,100.00%;KL17_08_gtr39,100.00%,100.00%;KL17_09_wzy_KL17,100.00%,100.00%;KL17_10_gtr40,100.00%,100.00%;KL17_11_itrA1,100.00%,100.00%;KL17_12_qhbC,100.00%,100.00%;KL17_13_qhbB,100.00%,100.00%;KL17_14_gdr,100.…		0		0 / 18 (0.00%)		0				OCL1	OC1	Typeable	100.00%	100.00%	0 bp	9 / 9 (100.00%)	OCL1_01_gtrOC1,100.00%,100.00%;OCL1_02_gtrOC2,100.00%,100.00%;OCL1_03_pda1,100.00%,100.00%;OCL1_04_gtrOC3,100.00%,100.00%;OCL1_05_gtrOC4,100.00%,100.00%;OCL1_06_orf1(ghy),100.00%,100.00%;OCL1_07_gtrOC5,100.00%,100.00%;OCL1_08_gtrOC6,100.00%,55.66%,truncated;OCL1_09_gtrOC7,100.00%,100.00%		0		0 / 9 (0.00%)		0		OCL1_08_gtrOC6,100.00%,55.66%,truncated
Ap-NICU-ENV-Apr-21-2	Botswana-11-MOM-post	Botswana-11-MOM-post-ASP_S134	KL131	unknown (KL131)	Untypeable	96.92%	89.55%	-144 bp	20 / 22 (90.91%)	KL131_01_wzc,99.45%,100.00%;KL131_02_wzb,99.30%,100.00%;KL131_03_wza,95.16%,100.00%;KL131_04_gna3,100.00%,100.00%;KL131_05_dgaA,98.42%,100.00%;KL131_06_dgaB,96.35%,100.00%;KL131_07_dgaC,97.75%,98.89%;KL131_10_wzy_KL131,96.15%,100.00%;KL131_11_gtr204,99.44%,100.00%;KL131_12_gtr205,97.92%,100.00%;KL131_13_dmaA3,99.44%,100.00%;KL131_14_gtr206,97.32%,100.00%;KL131_15_fnr2,95.24%,100.00%;KL131_16_itrB…	KL131_09_wzx_KL131;KL131_08_gtr203	3	KL171_08_wzx_KL171,90.27%,100.00%;KL78_29_gne1,93.49%,100.00%;KL171_09_atr39,84.32%,94.87%,truncated,below_id_threshold	0 / 22 (0.00%)		0		KL171_09_atr39,84.32%,94.87%,truncated,below_id_threshold		OCL1	OC1	Typeable	94.75%	99.78%	-8 bp	9 / 9 (100.00%)	OCL1_01_gtrOC1,87.16%,100.00%;OCL1_02_gtrOC2,98.83%,100.00%;OCL1_03_pda1,99.60%,100.00%;OCL1_04_gtrOC3,98.81%,99.61%;OCL1_05_gtrOC4,95.06%,100.00%;OCL1_06_orf1(ghy),95.95%,100.00%;OCL1_07_gtrOC5,94.82%,100.00%;OCL1_08_gtrOC6,89.32%,100.00%;OCL1_09_gtrOC7,93.20%,98.83%		0		0 / 9 (0.00%)		0
Ap-NICU-ENV-Apr-21-1	Botswana-12-MOM-post	Botswana-12-MOM-post-ASP_S133	KL131	unknown (KL131)	Untypeable	96.92%	89.55%	-144 bp	20 / 22 (90.91%)	KL131_01_wzc,99.45%,100.00%;KL131_02_wzb,99.30%,100.00%;KL131_03_wza,95.16%,100.00%;KL131_04_gna3,100.00%,100.00%;KL131_05_dgaA,98.42%,100.00%;KL131_06_dgaB,96.35%,100.00%;KL131_07_dgaC,97.75%,98.89%;KL131_10_wzy_KL131,96.15%,100.00%;KL131_11_gtr204,99.44%,100.00%;KL131_12_gtr205,97.92%,100.00%;KL131_13_dmaA3,99.44%,100.00%;KL131_14_gtr206,97.32%,100.00%;KL131_15_fnr2,95.24%,100.00%;KL131_16_itrB…	KL131_09_wzx_KL131;KL131_08_gtr203	3	KL171_08_wzx_KL171,90.27%,100.00%;KL78_29_gne1,93.49%,100.00%;KL171_09_atr39,84.32%,94.87%,truncated,below_id_threshold	0 / 22 (0.00%)		0		KL171_09_atr39,84.32%,94.87%,truncated,below_id_threshold		OCL1	OC1	Typeable	94.75%	99.78%	-8 bp	9 / 9 (100.00%)	OCL1_01_gtrOC1,87.16%,100.00%;OCL1_02_gtrOC2,98.83%,100.00%;OCL1_03_pda1,99.60%,100.00%;OCL1_04_gtrOC3,98.81%,99.61%;OCL1_05_gtrOC4,95.06%,100.00%;OCL1_06_orf1(ghy),95.95%,100.00%;OCL1_07_gtrOC5,94.82%,100.00%;OCL1_08_gtrOC6,89.32%,100.00%;OCL1_09_gtrOC7,93.20%,98.83%		0		0 / 9 (0.00%)		0
Ar-NICU-ENV-Apr-21	Botswana-16-MOM-post	Botswana-16-MOM-post-ASP_S129	KL174	unknown (KL174)	Untypeable	84.91%	31.24%	335 bp	6 / 22 (27.27%)	KL174_01_wzc,75.52%,100.00%,below_id_threshold;KL174_04_gna3,83.13%,96.29%,below_id_threshold;KL174_05_dgaA,95.47%,97.78%;KL174_07_dgaC,86.42%,96.38%;KL174_16_qhbB,82.80%,96.68%,below_id_threshold;KL174_22_pgm,86.14%,94.96%,truncated	KL174_02_wzb;KL174_13_gtr244;KL174_15_qhbC;KL174_21_gne1;KL174_14_itrA1;KL174_12_wzy_KL174;KL174_17_gdr;KL174_10_dmaA4;KL174_19_ugd;KL174_03_wza;KL174_09_wzx_KL174;KL174_08_gtr242;KL174_11_gtr243;KL174_18_galU;KL174_20_gpi;KL174_06_dgaB	9	KL241_27_gdr,82.72%,82.53%,truncated,below_id_threshold;KL178_14_gpi,80.09%,83.09%,truncated,below_id_threshold;KL184_11_dmaA3,87.08%,99.72%;KL49_27_gne1,81.98%,98.52%,below_id_threshold;KL146_03_wza,77.59%,93.55%,truncated,below_id_threshold;KL215_20_ugd,70.94%,76.19%,truncated,below_id_threshold;KL43_11_galU,81.25%,99.66%,below_id_threshold;KL163_02_wzb,82.81%,90.14%,truncated,below_id_threshol…	0 / 22 (0.00%)		0		KL174_22_pgm,86.14%,94.96%,truncated;KL241_27_gdr,82.72%,82.53%,truncated,below_id_threshold;KL178_14_gpi,80.09%,83.09%,truncated,below_id_threshold;KL146_03_wza,77.59%,93.55%,truncated,below_id_threshold;KL215_20_ugd,70.94%,76.19%,truncated,below_id_threshold;KL163_02_wzb,82.81%,90.14%,truncated,below_id_threshold;KL118_13_qhbA,95.24%,29.63%,truncated		OCL3	unknown (OCL3)	Typeable	96.45%	88.99%	-153 bp	8 / 9 (88.89%)	OCL3_02_gtrOC2,95.32%,100.00%;OCL3_03_pda1,97.61%,100.00%;OCL3_04_gtrOC3,97.23%,99.61%;OCL3_05_gtrOC4,94.48%,100.00%;OCL3_06_orf1(ghy),94.28%,100.00%;OCL3_07_gtrOC8,96.31%,100.00%;OCL3_08_gtrOC10,99.24%,100.00%;OCL3_09_gtrOC11,97.12%,100.00%	OCL3_01_gtrOC1	0		0 / 9 (0.00%)		0
ST1-NICU-Env-Apr-21-1	Botswana-3-HCW	Botswana-3-HCW-ASP_S138	KL17	K17	Typeable	99.97%	100.00%	1 bp	18 / 18 (100.00%)	KL17_01_wzc,99.86%,100.00%;KL17_02_wzb,100.00%,100.00%;KL17_03_wza,100.00%,100.00%;KL17_04_gna1,100.00%,100.00%;KL17_05_gne2,100.00%,100.00%;KL17_06_wzx_KL17,100.00%,100.00%;KL17_07_alt1,99.68%,100.00%;KL17_08_gtr39,100.00%,100.00%;KL17_09_wzy_KL17,100.00%,100.00%;KL17_10_gtr40,100.00%,100.00%;KL17_11_itrA1,100.00%,100.00%;KL17_12_qhbC,100.00%,100.00%;KL17_13_qhbB,100.00%,100.00%;KL17_14_gdr,100.…		0		0 / 18 (0.00%)		0				OCL1	OC1	Typeable	100.00%	100.00%	0 bp	9 / 9 (100.00%)	OCL1_01_gtrOC1,100.00%,100.00%;OCL1_02_gtrOC2,100.00%,100.00%;OCL1_03_pda1,100.00%,100.00%;OCL1_04_gtrOC3,100.00%,100.00%;OCL1_05_gtrOC4,100.00%,100.00%;OCL1_06_orf1(ghy),100.00%,100.00%;OCL1_07_gtrOC5,100.00%,100.00%;OCL1_08_gtrOC6,100.00%,55.66%,truncated;OCL1_09_gtrOC7,100.00%,100.00%		0		0 / 9 (0.00%)		0		OCL1_08_gtrOC6,100.00%,55.66%,truncated
ST152-NICU-Env-Apr-21-2	Botswana-63	Botswana-63-ASP_S132	KL32	K32	Typeable	99.69%	100.00%	2 bp	19 / 19 (100.00%)	KL32_01_wzc,98.63%,100.00%;KL32_02_wzb,100.00%,100.00%;KL32_03_wza,100.00%,100.00%;KL32_04_gna2,100.00%,100.00%;KL32_05_wzx_KL32,100.00%,100.00%;KL32_06_gtr67,99.67%,100.00%;KL32_07_gtr68,100.00%,100.00%;KL32_08_wzy_KL32,100.00%,100.00%;KL32_09_gtr69,100.00%,100.00%;KL32_10_gtr70,100.00%,100.00%;KL32_11_ugd3,100.00%,100.00%;KL32_12_atr9,100.00%,100.00%;KL32_13_orf_KL32,100.00%,99.65%;KL32_14_itrA…		0		0 / 19 (0.00%)		0				OCL21	unknown (OCL21)	Typeable	99.23%	100.00%	-5 bp	8 / 8 (100.00%)	OCL21_01,98.31%,100.00%;OCL21_02_pda2a,100.00%,100.00%;OCL21_03_gtrOC13,100.00%,100.00%;OCL21_04_gtrOC14,100.00%,100.00%;OCL21_05_gtrOC15,99.15%,100.00%;OCL21_06,98.94%,100.00%;OCL21_07,98.06%,100.00%;OCL21_08,99.39%,100.00%		0		0 / 8 (0.00%)		0
ST152-NICU-Env-Apr-21-1	Botswana-6b	Botswana-6b-ASP_S135	KL32	K32	Typeable	99.69%	100.00%	2 bp	19 / 19 (100.00%)	KL32_01_wzc,98.63%,100.00%;KL32_02_wzb,100.00%,100.00%;KL32_03_wza,100.00%,100.00%;KL32_04_gna2,100.00%,100.00%;KL32_05_wzx_KL32,100.00%,100.00%;KL32_06_gtr67,99.67%,100.00%;KL32_07_gtr68,100.00%,100.00%;KL32_08_wzy_KL32,100.00%,100.00%;KL32_09_gtr69,100.00%,100.00%;KL32_10_gtr70,100.00%,100.00%;KL32_11_ugd3,100.00%,100.00%;KL32_12_atr9,100.00%,100.00%;KL32_13_orf_KL32,100.00%,99.65%;KL32_14_itrA…		0		0 / 19 (0.00%)		0				OCL21	unknown (OCL21)	Typeable	99.23%	100.00%	-5 bp	8 / 8 (100.00%)	OCL21_01,98.31%,100.00%;OCL21_02_pda2a,100.00%,100.00%;OCL21_03_gtrOC13,100.00%,100.00%;OCL21_04_gtrOC14,100.00%,100.00%;OCL21_05_gtrOC15,99.15%,100.00%;OCL21_06,98.94%,100.00%;OCL21_07,98.06%,100.00%;OCL21_08,99.39%,100.00%		0		0 / 8 (0.00%)		0
ST1-NICU-Env-Apr-21-3	Botswana-90	Botswana-90-ASP_S137	KL17	K17	Typeable	99.97%	100.00%	1 bp	18 / 18 (100.00%)	KL17_01_wzc,99.86%,100.00%;KL17_02_wzb,100.00%,100.00%;KL17_03_wza,100.00%,100.00%;KL17_04_gna1,100.00%,100.00%;KL17_05_gne2,100.00%,100.00%;KL17_06_wzx_KL17,100.00%,100.00%;KL17_07_alt1,99.68%,100.00%;KL17_08_gtr39,100.00%,100.00%;KL17_09_wzy_KL17,100.00%,100.00%;KL17_10_gtr40,100.00%,100.00%;KL17_11_itrA1,100.00%,100.00%;KL17_12_qhbC,100.00%,100.00%;KL17_13_qhbB,100.00%,100.00%;KL17_14_gdr,100.…		0		0 / 18 (0.00%)		0				OCL1	OC1	Typeable	100.00%	100.00%	0 bp	9 / 9 (100.00%)	OCL1_01_gtrOC1,100.00%,100.00%;OCL1_02_gtrOC2,100.00%,100.00%;OCL1_03_pda1,100.00%,100.00%;OCL1_04_gtrOC3,100.00%,100.00%;OCL1_05_gtrOC4,100.00%,100.00%;OCL1_06_orf1(ghy),100.00%,100.00%;OCL1_07_gtrOC5,100.00%,100.00%;OCL1_08_gtrOC6,100.00%,55.66%,truncated;OCL1_09_gtrOC7,100.00%,100.00%		0		0 / 9 (0.00%)		0		OCL1_08_gtrOC6,100.00%,55.66%,truncated
ST1-NICU-BSI-Mar-22	Botswana-MF1706	Botswana-MF1706-ASP_S108	KL17	K17	Typeable	99.97%	100.00%	1 bp	18 / 18 (100.00%)	KL17_01_wzc,99.86%,100.00%;KL17_02_wzb,100.00%,100.00%;KL17_03_wza,100.00%,100.00%;KL17_04_gna1,100.00%,100.00%;KL17_05_gne2,100.00%,100.00%;KL17_06_wzx_KL17,100.00%,100.00%;KL17_07_alt1,99.68%,100.00%;KL17_08_gtr39,100.00%,100.00%;KL17_09_wzy_KL17,100.00%,100.00%;KL17_10_gtr40,100.00%,100.00%;KL17_11_itrA1,100.00%,100.00%;KL17_12_qhbC,100.00%,100.00%;KL17_13_qhbB,100.00%,100.00%;KL17_14_gdr,100.…		0		0 / 18 (0.00%)		0				OCL1	OC1	Typeable	100.00%	100.00%	0 bp	9 / 9 (100.00%)	OCL1_01_gtrOC1,100.00%,100.00%;OCL1_02_gtrOC2,100.00%,100.00%;OCL1_03_pda1,100.00%,100.00%;OCL1_04_gtrOC3,100.00%,100.00%;OCL1_05_gtrOC4,100.00%,100.00%;OCL1_06_orf1(ghy),100.00%,100.00%;OCL1_07_gtrOC5,100.00%,100.00%;OCL1_08_gtrOC6,100.00%,55.66%,truncated;OCL1_09_gtrOC7,100.00%,100.00%		0		0 / 9 (0.00%)		0		OCL1_08_gtrOC6,100.00%,55.66%,truncated
ST1-FMW-BSI-Mar-21	Botswana-MF2335	Botswana-MF2335-ASP_S97	KL17	K17	Typeable	99.97%	100.00%	1 bp	18 / 18 (100.00%)	KL17_01_wzc,99.86%,100.00%;KL17_02_wzb,100.00%,100.00%;KL17_03_wza,100.00%,100.00%;KL17_04_gna1,100.00%,100.00%;KL17_05_gne2,100.00%,100.00%;KL17_06_wzx_KL17,100.00%,100.00%;KL17_07_alt1,99.68%,100.00%;KL17_08_gtr39,100.00%,100.00%;KL17_09_wzy_KL17,100.00%,100.00%;KL17_10_gtr40,100.00%,100.00%;KL17_11_itrA1,100.00%,100.00%;KL17_12_qhbC,100.00%,100.00%;KL17_13_qhbB,100.00%,100.00%;KL17_14_gdr,100.…		0		0 / 18 (0.00%)		0				OCL1	OC1	Typeable	100.00%	100.00%	0 bp	9 / 9 (100.00%)	OCL1_01_gtrOC1,100.00%,100.00%;OCL1_02_gtrOC2,100.00%,100.00%;OCL1_03_pda1,100.00%,100.00%;OCL1_04_gtrOC3,100.00%,100.00%;OCL1_05_gtrOC4,100.00%,100.00%;OCL1_06_orf1(ghy),100.00%,100.00%;OCL1_07_gtrOC5,100.00%,100.00%;OCL1_08_gtrOC6,100.00%,55.66%,truncated;OCL1_09_gtrOC7,100.00%,100.00%		0		0 / 9 (0.00%)		0		OCL1_08_gtrOC6,100.00%,55.66%,truncated
ST1-ICU-BSI-Mar-21	Botswana-MF3161	Botswana-MF3161-ASP_S99	KL17	K17	Typeable	99.97%	100.00%	1 bp	18 / 18 (100.00%)	KL17_01_wzc,99.86%,100.00%;KL17_02_wzb,100.00%,100.00%;KL17_03_wza,100.00%,100.00%;KL17_04_gna1,100.00%,100.00%;KL17_05_gne2,100.00%,100.00%;KL17_06_wzx_KL17,100.00%,100.00%;KL17_07_alt1,99.68%,100.00%;KL17_08_gtr39,100.00%,100.00%;KL17_09_wzy_KL17,100.00%,100.00%;KL17_10_gtr40,100.00%,100.00%;KL17_11_itrA1,100.00%,100.00%;KL17_12_qhbC,100.00%,100.00%;KL17_13_qhbB,100.00%,100.00%;KL17_14_gdr,100.…		0		0 / 18 (0.00%)		0				OCL1	OC1	Typeable	100.00%	100.00%	0 bp	9 / 9 (100.00%)	OCL1_01_gtrOC1,100.00%,100.00%;OCL1_02_gtrOC2,100.00%,100.00%;OCL1_03_pda1,100.00%,100.00%;OCL1_04_gtrOC3,100.00%,100.00%;OCL1_05_gtrOC4,100.00%,100.00%;OCL1_06_orf1(ghy),100.00%,100.00%;OCL1_07_gtrOC5,100.00%,100.00%;OCL1_08_gtrOC6,100.00%,55.66%,truncated;OCL1_09_gtrOC7,100.00%,100.00%		0		0 / 9 (0.00%)		0		OCL1_08_gtrOC6,100.00%,55.66%,truncated
UI-BSI-ICU-May-22	Botswana-MF3820	Botswana-MF3820-ASP_S109	KL155	K155	Typeable	97.56%	99.99%	1 bp	22 / 22 (100.00%)	KL155_01_wzc,100.00%,100.00%;KL155_02_wzb,100.00%,100.00%;KL155_03_wza,100.00%,100.00%;KL155_04_gna2,100.00%,100.00%;KL155_05_psaA,100.00%,100.00%;KL155_06_psaB,100.00%,100.00%;KL155_07_psaC,100.00%,100.00%;KL155_08_psaG,100.00%,100.00%;KL155_09_psaH,100.00%,100.00%;KL155_10_psaF,100.00%,100.00%;KL155_11_gtr228,100.00%,100.00%;KL155_12_wzx_KL155,100.00%,100.00%;KL155_13_gtr229,100.00%,100.00%;KL1…		0		0 / 22 (0.00%)		0		KL155_18_galU,50.00%,7.38%,truncated,below_id_threshold		OCL1	OC1	Typeable	98.66%	99.95%	-1 bp	9 / 9 (100.00%)	OCL1_01_gtrOC1,98.31%,100.00%;OCL1_02_gtrOC2,99.42%,100.00%;OCL1_03_pda1,99.20%,100.00%;OCL1_04_gtrOC3,98.42%,99.61%;OCL1_05_gtrOC4,97.97%,100.00%;OCL1_06_orf1(ghy),98.65%,100.00%;OCL1_07_gtrOC5,98.41%,100.00%;OCL1_08_gtrOC6,98.71%,100.00%;OCL1_09_gtrOC7,98.83%,100.00%		0		0 / 9 (0.00%)		0
ST1-AE-BSI-Jun-21	Botswana-MF4084	Botswana-MF4084-ASP_S100	KL17	K17	Typeable	99.97%	100.00%	1 bp	18 / 18 (100.00%)	KL17_01_wzc,99.86%,100.00%;KL17_02_wzb,100.00%,100.00%;KL17_03_wza,100.00%,100.00%;KL17_04_gna1,100.00%,100.00%;KL17_05_gne2,100.00%,100.00%;KL17_06_wzx_KL17,100.00%,100.00%;KL17_07_alt1,99.68%,100.00%;KL17_08_gtr39,100.00%,100.00%;KL17_09_wzy_KL17,100.00%,100.00%;KL17_10_gtr40,100.00%,100.00%;KL17_11_itrA1,100.00%,100.00%;KL17_12_qhbC,100.00%,100.00%;KL17_13_qhbB,100.00%,100.00%;KL17_14_gdr,100.…		0		0 / 18 (0.00%)		0				OCL1	OC1	Typeable	100.00%	100.00%	0 bp	9 / 9 (100.00%)	OCL1_01_gtrOC1,100.00%,100.00%;OCL1_02_gtrOC2,100.00%,100.00%;OCL1_03_pda1,100.00%,100.00%;OCL1_04_gtrOC3,100.00%,100.00%;OCL1_05_gtrOC4,100.00%,100.00%;OCL1_06_orf1(ghy),100.00%,100.00%;OCL1_07_gtrOC5,100.00%,100.00%;OCL1_08_gtrOC6,100.00%,55.66%,truncated;OCL1_09_gtrOC7,100.00%,100.00%		0		0 / 9 (0.00%)		0		OCL1_08_gtrOC6,100.00%,55.66%,truncated
ST1-ICU-BSI-Jun-22	Botswana-MF4626	Botswana-MF4626-ASP_S111	KL17	K17	Typeable	99.97%	100.00%	1 bp	18 / 18 (100.00%)	KL17_01_wzc,99.86%,100.00%;KL17_02_wzb,100.00%,100.00%;KL17_03_wza,100.00%,100.00%;KL17_04_gna1,100.00%,100.00%;KL17_05_gne2,100.00%,100.00%;KL17_06_wzx_KL17,100.00%,100.00%;KL17_07_alt1,99.68%,100.00%;KL17_08_gtr39,100.00%,100.00%;KL17_09_wzy_KL17,100.00%,100.00%;KL17_10_gtr40,100.00%,100.00%;KL17_11_itrA1,100.00%,100.00%;KL17_12_qhbC,100.00%,100.00%;KL17_13_qhbB,100.00%,100.00%;KL17_14_gdr,100.…		0		0 / 18 (0.00%)		0				OCL1	OC1	Typeable	100.00%	100.00%	0 bp	9 / 9 (100.00%)	OCL1_01_gtrOC1,100.00%,100.00%;OCL1_02_gtrOC2,100.00%,100.00%;OCL1_03_pda1,100.00%,100.00%;OCL1_04_gtrOC3,100.00%,100.00%;OCL1_05_gtrOC4,100.00%,100.00%;OCL1_06_orf1(ghy),100.00%,100.00%;OCL1_07_gtrOC5,100.00%,100.00%;OCL1_08_gtrOC6,100.00%,55.66%,truncated;OCL1_09_gtrOC7,100.00%,100.00%		0		0 / 9 (0.00%)		0		OCL1_08_gtrOC6,100.00%,55.66%,truncated
ST1-FMW-BSI-Jun-22	Botswana-MF4981	Botswana-MF4981-ASP_S112	KL17	K17	Typeable	99.97%	100.00%	1 bp	18 / 18 (100.00%)	KL17_01_wzc,99.86%,100.00%;KL17_02_wzb,100.00%,100.00%;KL17_03_wza,100.00%,100.00%;KL17_04_gna1,100.00%,100.00%;KL17_05_gne2,100.00%,100.00%;KL17_06_wzx_KL17,100.00%,100.00%;KL17_07_alt1,99.68%,100.00%;KL17_08_gtr39,100.00%,100.00%;KL17_09_wzy_KL17,100.00%,100.00%;KL17_10_gtr40,100.00%,100.00%;KL17_11_itrA1,100.00%,100.00%;KL17_12_qhbC,100.00%,100.00%;KL17_13_qhbB,100.00%,100.00%;KL17_14_gdr,100.…		0		0 / 18 (0.00%)		0				OCL1	OC1	Typeable	100.00%	100.00%	0 bp	9 / 9 (100.00%)	OCL1_01_gtrOC1,100.00%,100.00%;OCL1_02_gtrOC2,100.00%,100.00%;OCL1_03_pda1,100.00%,100.00%;OCL1_04_gtrOC3,100.00%,100.00%;OCL1_05_gtrOC4,100.00%,100.00%;OCL1_06_orf1(ghy),100.00%,100.00%;OCL1_07_gtrOC5,100.00%,100.00%;OCL1_08_gtrOC6,100.00%,55.66%,truncated;OCL1_09_gtrOC7,100.00%,100.00%		0		0 / 9 (0.00%)		0		OCL1_08_gtrOC6,100.00%,55.66%,truncated
ST1-NICU-BSI-Jul-21	Botswana-MF5217	Botswana-MF5217-ASP_S101	KL17	K17	Typeable	99.97%	100.00%	1 bp	18 / 18 (100.00%)	KL17_01_wzc,99.86%,100.00%;KL17_02_wzb,100.00%,100.00%;KL17_03_wza,100.00%,100.00%;KL17_04_gna1,100.00%,100.00%;KL17_05_gne2,100.00%,100.00%;KL17_06_wzx_KL17,100.00%,100.00%;KL17_07_alt1,99.68%,100.00%;KL17_08_gtr39,100.00%,100.00%;KL17_09_wzy_KL17,100.00%,100.00%;KL17_10_gtr40,100.00%,100.00%;KL17_11_itrA1,100.00%,100.00%;KL17_12_qhbC,100.00%,100.00%;KL17_13_qhbB,100.00%,100.00%;KL17_14_gdr,100.…		0		0 / 18 (0.00%)		0				OCL1	OC1	Typeable	100.00%	100.00%	0 bp	9 / 9 (100.00%)	OCL1_01_gtrOC1,100.00%,100.00%;OCL1_02_gtrOC2,100.00%,100.00%;OCL1_03_pda1,100.00%,100.00%;OCL1_04_gtrOC3,100.00%,100.00%;OCL1_05_gtrOC4,100.00%,100.00%;OCL1_06_orf1(ghy),100.00%,100.00%;OCL1_07_gtrOC5,100.00%,100.00%;OCL1_08_gtrOC6,100.00%,55.66%,truncated;OCL1_09_gtrOC7,100.00%,100.00%		0		0 / 9 (0.00%)		0		OCL1_08_gtrOC6,100.00%,55.66%,truncated
ST976-AE-BSI-Aug-22	Botswana-MF5997	Botswana-MF5997-ASP_S113	KL79	unknown (KL79)	Typeable	99.45%	100.00%	-1 bp	25 / 25 (100.00%)	KL79_01_wzc,100.00%,100.00%;KL79_02_wzb,100.00%,100.00%;KL79_03_wza,100.00%,100.00%;KL79_04_gna2,100.00%,100.00%;KL79_05_lgaA,99.75%,100.00%;KL79_06_lgaB,100.00%,100.00%;KL79_07_lgaC,100.00%,100.00%;KL79_08_lgaD,99.73%,100.00%;KL79_09_lgaE,99.06%,100.00%;KL79_10_lgaF,99.30%,100.00%;KL79_11_elaA2,95.67%,100.00%;KL79_12_elaB,99.56%,100.00%;KL79_13_elaC,98.05%,100.00%;KL79_14_wzx_KL5,99.75%,100.00%;…		0		0 / 25 (0.00%)		0		KL79_24_atr24,97.37%,51.21%,truncated		OCL1	OC1	Typeable	98.87%	99.95%	-1 bp	9 / 9 (100.00%)	OCL1_01_gtrOC1,98.65%,100.00%;OCL1_02_gtrOC2,99.71%,100.00%;OCL1_03_pda1,99.20%,100.00%;OCL1_04_gtrOC3,98.42%,99.61%;OCL1_05_gtrOC4,99.13%,100.00%;OCL1_06_orf1(ghy),97.97%,100.00%;OCL1_07_gtrOC5,99.60%,100.00%;OCL1_08_gtrOC6,98.06%,100.00%;OCL1_09_gtrOC7,99.12%,100.00%		0		0 / 9 (0.00%)		0
ST1-MMW-BSI-Aug-22	Botswana-MF6686	Botswana-MF6686-ASP_S118	KL17	K17	Typeable	99.97%	100.00%	1 bp	18 / 18 (100.00%)	KL17_01_wzc,99.86%,100.00%;KL17_02_wzb,100.00%,100.00%;KL17_03_wza,100.00%,100.00%;KL17_04_gna1,100.00%,100.00%;KL17_05_gne2,100.00%,100.00%;KL17_06_wzx_KL17,100.00%,100.00%;KL17_07_alt1,99.68%,100.00%;KL17_08_gtr39,100.00%,100.00%;KL17_09_wzy_KL17,100.00%,100.00%;KL17_10_gtr40,100.00%,100.00%;KL17_11_itrA1,100.00%,100.00%;KL17_12_qhbC,100.00%,100.00%;KL17_13_qhbB,100.00%,100.00%;KL17_14_gdr,100.…		0		0 / 18 (0.00%)		0				OCL1	OC1	Typeable	100.00%	100.00%	0 bp	9 / 9 (100.00%)	OCL1_01_gtrOC1,100.00%,100.00%;OCL1_02_gtrOC2,100.00%,100.00%;OCL1_03_pda1,100.00%,100.00%;OCL1_04_gtrOC3,100.00%,100.00%;OCL1_05_gtrOC4,100.00%,100.00%;OCL1_06_orf1(ghy),100.00%,100.00%;OCL1_07_gtrOC5,100.00%,100.00%;OCL1_08_gtrOC6,100.00%,55.66%,truncated;OCL1_09_gtrOC7,100.00%,100.00%		0		0 / 9 (0.00%)		0		OCL1_08_gtrOC6,100.00%,55.66%,truncated
ST1-ICU-BSI-Aug-22	Botswana-MF6777	Botswana-MF6777-ASP_S119	KL17	K17	Typeable	99.97%	100.00%	1 bp	18 / 18 (100.00%)	KL17_01_wzc,99.86%,100.00%;KL17_02_wzb,100.00%,100.00%;KL17_03_wza,100.00%,100.00%;KL17_04_gna1,100.00%,100.00%;KL17_05_gne2,100.00%,100.00%;KL17_06_wzx_KL17,100.00%,100.00%;KL17_07_alt1,99.68%,100.00%;KL17_08_gtr39,100.00%,100.00%;KL17_09_wzy_KL17,100.00%,100.00%;KL17_10_gtr40,100.00%,100.00%;KL17_11_itrA1,100.00%,100.00%;KL17_12_qhbC,100.00%,100.00%;KL17_13_qhbB,100.00%,100.00%;KL17_14_gdr,100.…		0		0 / 18 (0.00%)		0				OCL1	OC1	Typeable	100.00%	100.00%	0 bp	9 / 9 (100.00%)	OCL1_01_gtrOC1,100.00%,100.00%;OCL1_02_gtrOC2,100.00%,100.00%;OCL1_03_pda1,100.00%,100.00%;OCL1_04_gtrOC3,100.00%,100.00%;OCL1_05_gtrOC4,100.00%,100.00%;OCL1_06_orf1(ghy),100.00%,100.00%;OCL1_07_gtrOC5,100.00%,100.00%;OCL1_08_gtrOC6,100.00%,55.66%,truncated;OCL1_09_gtrOC7,100.00%,100.00%		0		0 / 9 (0.00%)		0		OCL1_08_gtrOC6,100.00%,55.66%,truncated
ST1-NICU-BSI-Oct-21-1	Botswana-MF7332	Botswana-MF7332-ASP_S102	KL17	K17	Typeable	99.97%	99.94%		18 / 18 (100.00%)	KL17_01_wzc,99.86%,100.00%;KL17_02_wzb,100.00%,100.00%;KL17_03_wza,100.00%,100.00%;KL17_04_gna1,100.00%,100.00%;KL17_05_gne2,100.00%,100.00%;KL17_06_wzx_KL17,100.00%,99.04%,partial;KL17_07_alt1,99.68%,100.00%;KL17_08_gtr39,100.00%,100.00%;KL17_09_wzy_KL17,100.00%,100.00%;KL17_10_gtr40,100.00%,100.00%;KL17_11_itrA1,100.00%,100.00%;KL17_12_qhbC,100.00%,100.00%;KL17_13_qhbB,100.00%,100.00%;KL17_14_g…		0		0 / 18 (0.00%)		0				OCL1	OC1	Typeable	100.00%	100.00%	0 bp	9 / 9 (100.00%)	OCL1_01_gtrOC1,100.00%,100.00%;OCL1_02_gtrOC2,100.00%,100.00%;OCL1_03_pda1,100.00%,100.00%;OCL1_04_gtrOC3,100.00%,100.00%;OCL1_05_gtrOC4,100.00%,100.00%;OCL1_06_orf1(ghy),100.00%,100.00%;OCL1_07_gtrOC5,100.00%,100.00%;OCL1_08_gtrOC6,100.00%,55.66%,truncated;OCL1_09_gtrOC7,100.00%,100.00%		0		0 / 9 (0.00%)		0		OCL1_08_gtrOC6,100.00%,55.66%,truncated
ST1-NICU-BSI-Nov-21-1	Botswana-MF8369	Botswana-MF8369-ASP_S103	KL17	K17	Typeable	99.97%	100.00%	1 bp	18 / 18 (100.00%)	KL17_01_wzc,99.86%,100.00%;KL17_02_wzb,100.00%,100.00%;KL17_03_wza,100.00%,100.00%;KL17_04_gna1,100.00%,100.00%;KL17_05_gne2,100.00%,100.00%;KL17_06_wzx_KL17,100.00%,100.00%;KL17_07_alt1,99.68%,100.00%;KL17_08_gtr39,100.00%,100.00%;KL17_09_wzy_KL17,100.00%,100.00%;KL17_10_gtr40,100.00%,100.00%;KL17_11_itrA1,100.00%,100.00%;KL17_12_qhbC,100.00%,100.00%;KL17_13_qhbB,100.00%,100.00%;KL17_14_gdr,100.…		0		0 / 18 (0.00%)		0				OCL1	OC1	Typeable	100.00%	100.00%	0 bp	9 / 9 (100.00%)	OCL1_01_gtrOC1,100.00%,100.00%;OCL1_02_gtrOC2,100.00%,100.00%;OCL1_03_pda1,100.00%,100.00%;OCL1_04_gtrOC3,100.00%,100.00%;OCL1_05_gtrOC4,100.00%,100.00%;OCL1_06_orf1(ghy),100.00%,100.00%;OCL1_07_gtrOC5,100.00%,100.00%;OCL1_08_gtrOC6,100.00%,55.66%,truncated;OCL1_09_gtrOC7,100.00%,100.00%		0		0 / 9 (0.00%)		0		OCL1_08_gtrOC6,100.00%,55.66%,truncated
ST193-AE-BSI-Apr-21	Botswana-MF8664	Botswana-MF8664-ASP_S104	KL142	unknown (KL142)	Typeable	98.29%	99.96%	-5 bp	22 / 22 (100.00%)	KL142_01_wzc,99.04%,100.00%;KL142_02_wzb,95.77%,100.00%;KL142_03_wza,95.93%,100.00%;KL142_04_gna2,95.06%,100.00%;KL142_05_rmlB,98.89%,100.00%;KL142_06_rmlD,100.00%,100.00%;KL142_07_rmlA,100.00%,100.00%;KL142_08_rmlC,100.00%,100.00%;KL142_09_gtr216,100.00%,100.00%;KL142_10_wzx_KL142,100.00%,100.00%;KL142_11_wzy_KL142,100.00%,100.00%;KL142_12_gtr217,100.00%,100.00%;KL142_13_orf_KL142,100.00%,100.00…		0		0 / 22 (0.00%)		3	KL114_09_rmlB,90.00%,98.59%;KL114_11_rmlA,92.83%,98.99%;KL85_11_rmlC,93.92%,98.91%			OCL6	unknown (OCL6)	Typeable	99.55%	100.00%	0 bp	10 / 10 (100.00%)	OCL6_01_gtrOC1,98.64%,100.00%;OCL6_02_pda2,98.72%,100.00%;OCL6_03_gtrOC18,98.78%,100.00%;OCL6_04_gtrOC19a,99.71%,100.00%;OCL6_05_rmlB,100.00%,100.00%;OCL6_06_rmlD,99.69%,100.00%;OCL6_07_rmlA,100.00%,100.00%;OCL6_08_rmlC,100.00%,100.00%;OCL6_09_gtrOC20,100.00%,100.00%;OCL6_10_gtrOC21,100.00%,100.00%		0		0 / 10 (0.00%)		0
ST1-NICU-BSI-Nov-21-2	Botswana-MF8692	Botswana-MF8692-ASP_S105	KL17	K17	Typeable	99.97%	100.00%	1 bp	18 / 18 (100.00%)	KL17_01_wzc,99.86%,100.00%;KL17_02_wzb,100.00%,100.00%;KL17_03_wza,100.00%,100.00%;KL17_04_gna1,100.00%,100.00%;KL17_05_gne2,100.00%,100.00%;KL17_06_wzx_KL17,100.00%,100.00%;KL17_07_alt1,99.68%,100.00%;KL17_08_gtr39,100.00%,100.00%;KL17_09_wzy_KL17,100.00%,100.00%;KL17_10_gtr40,100.00%,100.00%;KL17_11_itrA1,100.00%,100.00%;KL17_12_qhbC,100.00%,100.00%;KL17_13_qhbB,100.00%,100.00%;KL17_14_gdr,100.…		0		0 / 18 (0.00%)		0				OCL1	OC1	Typeable	100.00%	100.00%	0 bp	9 / 9 (100.00%)	OCL1_01_gtrOC1,100.00%,100.00%;OCL1_02_gtrOC2,100.00%,100.00%;OCL1_03_pda1,100.00%,100.00%;OCL1_04_gtrOC3,100.00%,100.00%;OCL1_05_gtrOC4,100.00%,100.00%;OCL1_06_orf1(ghy),100.00%,100.00%;OCL1_07_gtrOC5,100.00%,100.00%;OCL1_08_gtrOC6,100.00%,55.66%,truncated;OCL1_09_gtrOC7,100.00%,100.00%		0		0 / 9 (0.00%)		0		OCL1_08_gtrOC6,100.00%,55.66%,truncated
ST1-NICU-BSI-Dec-21-2	Botswana-MF9277	Botswana-MF9277-ASP_S106	KL17	K17	Typeable	99.97%	100.00%	1 bp	18 / 18 (100.00%)	KL17_01_wzc,99.86%,100.00%;KL17_02_wzb,100.00%,100.00%;KL17_03_wza,100.00%,100.00%;KL17_04_gna1,100.00%,100.00%;KL17_05_gne2,100.00%,100.00%;KL17_06_wzx_KL17,100.00%,100.00%;KL17_07_alt1,99.68%,100.00%;KL17_08_gtr39,100.00%,100.00%;KL17_09_wzy_KL17,100.00%,100.00%;KL17_10_gtr40,100.00%,100.00%;KL17_11_itrA1,100.00%,100.00%;KL17_12_qhbC,100.00%,100.00%;KL17_13_qhbB,100.00%,100.00%;KL17_14_gdr,100.…		0		0 / 18 (0.00%)		0				OCL1	OC1	Typeable	100.00%	100.00%	0 bp	9 / 9 (100.00%)	OCL1_01_gtrOC1,100.00%,100.00%;OCL1_02_gtrOC2,100.00%,100.00%;OCL1_03_pda1,100.00%,100.00%;OCL1_04_gtrOC3,100.00%,100.00%;OCL1_05_gtrOC4,100.00%,100.00%;OCL1_06_orf1(ghy),100.00%,100.00%;OCL1_07_gtrOC5,100.00%,100.00%;OCL1_08_gtrOC6,100.00%,55.66%,truncated;OCL1_09_gtrOC7,100.00%,100.00%		0		0 / 9 (0.00%)		0		OCL1_08_gtrOC6,100.00%,55.66%,truncated
ST1-NICU-BSI-Dec-21-1	Botswana-MF9281	Botswana-MF9281-ASP_S107	KL17	K17	Typeable	99.97%	100.00%	1 bp	18 / 18 (100.00%)	KL17_01_wzc,99.86%,100.00%;KL17_02_wzb,100.00%,100.00%;KL17_03_wza,100.00%,100.00%;KL17_04_gna1,100.00%,100.00%;KL17_05_gne2,100.00%,100.00%;KL17_06_wzx_KL17,100.00%,100.00%;KL17_07_alt1,99.68%,100.00%;KL17_08_gtr39,100.00%,100.00%;KL17_09_wzy_KL17,100.00%,100.00%;KL17_10_gtr40,100.00%,100.00%;KL17_11_itrA1,100.00%,100.00%;KL17_12_qhbC,100.00%,100.00%;KL17_13_qhbB,100.00%,100.00%;KL17_14_gdr,100.…		0		0 / 18 (0.00%)		0				OCL1	OC1	Typeable	100.00%	100.00%	0 bp	9 / 9 (100.00%)	OCL1_01_gtrOC1,100.00%,100.00%;OCL1_02_gtrOC2,100.00%,100.00%;OCL1_03_pda1,100.00%,100.00%;OCL1_04_gtrOC3,100.00%,100.00%;OCL1_05_gtrOC4,100.00%,100.00%;OCL1_06_orf1(ghy),100.00%,100.00%;OCL1_07_gtrOC5,100.00%,100.00%;OCL1_08_gtrOC6,100.00%,55.66%,truncated;OCL1_09_gtrOC7,100.00%,100.00%		0		0 / 9 (0.00%)		0		OCL1_08_gtrOC6,100.00%,55.66%,truncated
